# Supplementary material for: Critical assessment of LC3/GABARAP ligands used for degrader development and ligandability of LC3/GABARAP binding pockets
Source: Nat Commun. 2024 Nov 25;15:10204. doi: 10.1038/s41467-024-54409-5 (PMC11589570; doi:10.1038/s41467-024-54409-5)
Supplement: Supplementary file 4 — Source Data [file 41467_2024_54409_MOESM4_ESM.xlsx]

## Sheet: Fig 2a
Figure 2a: Fluorescence polarization assay for compounds 1-13 on LC3B
		compound titration LC3B
		AN1		AN2		8F20		10O5		Cov1		Cov2		Cov3		KT1		KT2		KT3		KT4		Novobiocin		Dihydronovobiocin
	log10 concentration [M]	1		2		3		4		5		6		7		8		9		10		11		12		13
	-3.82391	94.7368	95.5263	91.0526	102.105	79.4737	100.789	84.7368	89.4737	62.3684	73.4211	71.5789	68.1579	72.1053	71.8421	74.4737	78.6842	61.3158	76.8421	54.7368	57.3684	42.3684	49.2105	50	39.7368	25.5263	27.8947
	-4.1549	91.8421	95.2632	95.5263	100.263	91.0526	93.9474	89.4737	89.2105	77.1053	88.9474	85	83.6842	87.3684	90.5263	94.4737	95.2632	89.2105	97.1053	91.8421	94.4737	90	101.842	52.1053	51.3158	42.6316	46.3158
	-4.60206	91.0526	95	97.1053	104.474	98.6842	96.3158	90.7895	93.1579	87.6316	96.8421	92.8947	95.7895	90	93.1579	95	102.105	94.4737	99.2105	99.4737	97.8947	94.4737	100.263	70.5263	74.7368	59.2105	66.0526
	-5	94.4737	97.3684	100.263	94.7368	92.3684	100.263	95	100.526	95.7895	97.8947	95.7895	97.3684	92.3684	95.5263	92.8947	101.053	99.2105	100.263	98.6842	95	95	98.1579	83.9474	83.6842	80.2632	78.9474
	-5.30103	95.2632	96.3158	96.3158	103.158	95.7895	96.5789	93.9474	101.579	94.4737	93.1579	97.6316	99.7368	98.6842	96.8421	97.1053	100	98.1579	96.3158	95	96.0526	97.3684	102.895	91.0526	92.1053	83.1579	85.7895
	-5.69897	92.1053	88.1579	99.4737	99.2105	95.5263	96.0526	91.0526	91.0526	91.8421	100.789	96.0526	102.368	94.7368	91.0526	93.6842	95.5263	92.8947	95	96.5789	95.2632	92.1053	97.3684	93.6842	90	88.6842	90
	-6.22185	89.2105	105.263	96.5789	97.6316	92.1053	92.3684	96.5789	94.4737	101.053	101.579	95	100.789	98.9474	97.3684	100	92.1053	96.8421	97.3684	93.4211	99.4737	97.1053	102.368	87.8947	100	98.1579	96.0526
	-6.69897	91.0526	98.1579	99.4737	104.211	97.6316	96.5789	94.2105	95.5263	99.7368	102.895	99.2105	96.8421	104.211	103.421	96.8421	99.4737	100.789	95.2632	97.3684	96.8421	97.6316	101.842	95	95.2632	97.8947	95
	-7.30103	94.4737	96.5789	101.842	106.053	93.1579	99.7368	96.3158	90.2632	104.211	95.7895	99.7368	100.263	97.8947	102.368	97.8947	102.368	94.7368	102.368	102.368	100.789	97.1053	92.6316	96.0526	97.6316	98.6842	101.579
	-7.79588	94.7368	97.1053	95	95.5263	100.263	96.8421	93.1579	96.5789	96.3158	101.316	97.6316	101.579	94.2105	100.526	96.5789	100	98.6842	95.5263	96.3158	98.1579	98.4211	99.7368	95	98.1579	99.7368	95.5263
	-8.08092	95.7895	98.6842	102.368	104.474	95.2632	96.3158	96.0526	95.2632	98.1579	99.4737	95.2632	105.263	101.316	96.0526	100.789	96.5789	94.2105	97.1053	102.632	92.6316	96.0526	96.3158	89.4737	93.6842	99.7368	98.1579

## Sheet: Fig 2b
Figure 2b: Fluorescence polarization assay for Novobiocin (12) on all 6 human LC3/GABARAP proteins
		Novobiocin titration
	log10 concentration [M]	LC3A		LC3B		LC3C		GABARAP		GABARAPL1		GABARAPL2
	-3.82391	21.0526	25.2632	50	39.7368	67.8	62.8	49.3103	44.4828	56.4286	54	88.8	79.6
	-4.1549	23.1579	36.0526	52.1053	51.3158	76.2	80.2	63.6207	63.4483	66.8571	68.4286	90.4	93.6
	-4.60206	52.1053	55.5263	70.5263	74.7368	85.4	91.6	76.2069	82.069	83.8571	84.7143	94.8	107.2
	-5	69.2105	73.9474	83.9474	83.6842	91	93	86.7241	89.3103	91.2857	89.4286	97.2	105.2
	-5.30103	75.5263	86.3158	91.0526	92.1053	89.4	92.6	94.1379	92.069	92.4286	94.8571	95.6	104.8
	-5.69897	91.3158	88.4211	93.6842	90	84.2	84.8	87.069	88.2759	90	96	86.4	89.6
	-6.22185	92.8947	99.2105	87.8947	100	92.6	89	93.1034	95.6897	93.7143	95.7143	100.4	99.2
	-6.69897	96.8421	101.053	95	95.2632	89.2	92.2	96.7241	93.1034	100.143	97.8571	102	95.6
	-7.30103	97.3684	93.1579	96.0526	97.6316	89.8	92.6	97.069	95.6897	98.4286	98.8571	100.8	96.8
	-7.79588	94.4737	94.7368	95	98.1579	86	89.6	90.8621	89.1379	94.4286	92.2857	100	94.8
	-8.08092	91.3158	93.9474	89.4737	93.6842	86.2	93.6	86.7241	92.2414	93.8571	98.4286	102.4	106.8

## Sheet: Fig 2c
Figure 2c: Fluorescence polarization assay for compounds 1-4 on all 6 human LC3/GABARAP proteins
		AN1 titration
	log10 concentration [M]	LC3A		LC3B		LC3C		GABARAP		GABARAPL1		GABARAPL2
	-3.82391	83.6842	102.632	94.7368	95.5263	79.6	85.8	88.1034	91.0345	89.2857	90	91.2	81.6
	-4.1549	85.5263	98.4211	91.8421	95.2632	89.2	87.8	88.6207	92.2414	93.2857	94.1429	91.2	92.8
	-4.60206	89.2105	101.579	91.0526	95	89.4	94.4	90.1724	94.8276	92.8571	97.1429	92.8	98.4
	-5	96.3158	101.053	94.4737	97.3684	89.6	94	93.7931	97.069	95.2857	96.7143	103.2	109.2
	-5.30103	94.2105	101.579	95.2632	96.3158	93	97.8	96.0345	95.3448	97.7143	97.7143	91.6	94.8
	-5.69897	92.8947	97.8947	92.1053	88.1579	84.2	88.6	85	92.069	89.4286	95	82.8	89.2
	-6.22185	94.2105	97.3684	89.2105	105.263	82.6	92	93.4483	97.5862	93.8571	97.2857	88	104.4
	-6.69897	98.9474	104.737	91.0526	98.1579	93.4	98.2	98.1034	94.3103	97.1429	99.8571	104.8	89.6
	-7.30103	100	106.579	94.4737	96.5789	95.4	96.4	97.4138	96.5517	96	96.1429	94	103.2
	-7.79588	101.579	100.789	94.7368	97.1053	91.2	92.8	92.4138	89.8276	97.7143	93.4286	90.4	93.2
	-8.08092	98.1579	99.4737	95.7895	98.6842	88.2	91.8	89.1379	97.2414	95.4286	99	104.8	93.6
		AN2 titration
	log10 concentration [M]	LC3A		LC3B		LC3C		GABARAP		GABARAPL1		GABARAPL2
	-3.82391	100.526	96.0526	91.0526	102.105	84.2	87	92.5862	91.2069	90.5714	94.4286	88.4	85.2
	-4.1549	100.789	95.2632	95.5263	100.263	90.8	97	93.9655	97.069	97.5714	96.8571	94.4	106.4
	-4.60206	102.105	103.158	97.1053	104.474	92.6	96.6	97.069	101.207	97.1429	99	104.4	106
	-5	102.105	104.737	100.263	94.7368	91.6	99.8	96.5517	105.172	102.429	102.286	98	106.4
	-5.30103	102.632	96.5789	96.3158	103.158	95.6	98.4	96.8966	99.8276	100.429	101.143	104	108.8
	-5.69897	101.316	98.9474	99.4737	99.2105	90.8	90.6	95.5172	91.0345	94.4286	94.4286	92.8	98.4
	-6.22185	103.158	98.6842	96.5789	97.6316	97.2	95.2	96.2069	97.7586	98.5714	100.714	104	94.4
	-6.69897	103.684	95	99.4737	104.211	99.8	97.8	98.1034	96.7241	98.7143	100.143	104.4	100
	-7.30103	106.842	97.6316	101.842	106.053	98	96.2	99.8276	99.8276	102	99.5714	100.8	116.4
	-7.79588	103.947	96.0526	95	95.5263	91.6	93.8	98.1034	97.931	98.1429	99.4286	103.2	104
	-8.08092	101.316	95.5263	102.368	104.474	99	100.4	97.5862	104.655	98.8571	103.429	105.2	104.4
		8F20 titration
	log10 concentration [M]	LC3A		LC3B		LC3C		GABARAP		GABARAPL1		GABARAPL2
	-3.82391	97.3684	104.737	79.4737	100.789	89.8	92.8	89.6552	90.5172	96.5714	97.4286	94	100
	-4.1549	102.105	103.947	91.0526	93.9474	92.6	95.4	93.7931	93.9655	97.2857	99	98.4	97.2
	-4.60206	101.053	106.053	98.6842	96.3158	97.8	100.8	101.379	97.931	101	101	98.4	102.4
	-5	99.7368	100.789	92.3684	100.263	94.6	96.4	97.4138	100.172	101.143	102	103.2	103.2
	-5.30103	102.105	98.4211	95.7895	96.5789	98.8	92.6	96.2069	97.931	100.143	100.143	100.4	101.6
	-5.69897	97.6316	96.0526	95.5263	96.0526	85.8	92.2	90	89.6552	94.7143	94.5714	96.8	92
	-6.22185	102.632	94.2105	92.1053	92.3684	93.8	95	96.2069	96.5517	98.2857	100.429	103.6	100.4
	-6.69897	101.053	99.7368	97.6316	96.5789	99.2	96.4	96.5517	96.3793	99.7143	102.286	101.2	96
	-7.30103	103.947	101.316	93.1579	99.7368	101	100.8	100	98.2759	103.571	102.286	107.2	97.6
	-7.79588	98.4211	93.9474	100.263	96.8421	93.4	94.6	95.5172	95.5172	96.8571	101.571	97.2	95.6
	-8.08092	102.105	93.9474	95.2632	96.3158	95.2	100.4	97.069	98.1034	99.1429	98.1429	101.2	103.6
		10O5 titration
	log10 concentration [M]	LC3A		LC3B		LC3C		GABARAP		GABARAPL1		GABARAPL2
	-3.82391	75.5263	89.4737	84.7368	89.4737	72	75.2	56.3793	55.1724	50.4286	47.7143	56	50.4
	-4.1549	82.8947	95	89.4737	89.2105	84	83	77.5862	81.7241	71.5714	73.7143	57.2	62.4
	-4.60206	87.3684	100.526	90.7895	93.1579	88.8	96.4	88.4483	91.2069	89.5714	91.4286	87.2	100.4
	-5	88.6842	94.4737	95	100.526	88.2	92	92.4138	92.2414	97.1429	94.8571	94.4	99.2
	-5.30103	95.7895	95.7895	93.9474	101.579	89.2	95.2	93.9655	94.4828	95.1429	97.7143	99.6	96
	-5.69897	88.1579	98.6842	91.0526	91.0526	86.6	88	85.8621	86.7241	91.7143	95.8571	86.4	92.4
	-6.22185	93.1579	102.368	96.5789	94.4737	92	91.4	92.2414	93.1034	93.8571	96	93.6	100.4
	-6.69897	99.4737	97.6316	94.2105	95.5263	94.6	95.8	96.7241	92.4138	97.2857	99.8571	96	103.2
	-7.30103	97.6316	100	96.3158	90.2632	94.2	92.8	97.069	97.069	99.2857	97.7143	102.4	90.4
	-7.79588	98.6842	98.1579	93.1579	96.5789	92	89	90.8621	91.5517	97	97	94.8	95.2
	-8.08092	98.9474	105.263	96.0526	95.2632	93.2	93.6	93.2759	95	97.1429	98.4286	111.2	97.6

## Sheet: Fig 2e
Figure 2e: NMR titration experiments raw data: Titration of the selected ligands into 15N-labelled LC3B
LC3B:Novobiocin (12) at molar ratio 1:2					LC3B:AN1 (1) at molar ratio 1:2			LC3B:AN2 (2) at molar ratio 1:2			LC3B:8F20 (3) at molar ratio 1:2			LC3B:10O5 (4) at molar ratio 1:2
LC3B Residue, Nr	CSP, ppm		Statistic on column	3D Mapping code	LC3B Residue, Nr	CSP, ppm		LC3B Residue, Nr	CSP, ppm		LC3B Residue, Nr	CSP, ppm		LC3B Residue, Nr	CSP, ppm		Statistic on column	3D Mapping code
M01	0.02	estimated	W/o 5 biggest		M01	0.002	estimated	M01	0.002	estimated	M01	0.002	estimated	M01	0.002	estimated	SD=0.016
P02	0.02	estimated	S=0.090		P02	0.002	estimated	P02	0.002	estimated	P02	0.002	estimated	P02	0.002	estimated	2xSD=0.032
S03	0.02	estimated	2xSD=0.180		S03	0.002	estimated	S03	0.002	estimated	S03	0.002	estimated	S03	0.002	estimated	SE=0,002
E04	0.02	estimated	SE=0.001		E04	0.002	estimated	E04	0.002	estimated	E04	0.002	estimated	E04	0.002	estimated	CO=0.02
K05	0.00814		Cut Off = 0.02		K05	0.004		K05	0.00133		K05	0.0024		K05	0.00122
T06	0.01319				T06	0.00321		T06	0.00146		T06	0.00255		T06	0.00323
F07	0.10374			Light green	F07	0.000824621		F07	0.00284		F07	0.00141		F07	0.01061
K08	0.04354				K08	0.00386		K08	0.0042		K08	0.00364		K08	0.00607
Q09	0.03312				Q09	0.0031		Q09	0.00267		Q09	0.00173		Q09	0.000424264
R10	0.03453				R10	0.00355		R10	0.000905539		R10	0.00165		R10	0.00513
R11	0.0621				R11	0.00292		R11	0.00243		R11	0.0024		R11	0.00286
T12	0.02935				T12	0.00142		T12	0.00361		T12	0.00608		T12	0.00666
F13	0.01602				F13	0.000761577		F13	0.000141421		F13	0.00072111		F13	0.00221
E14	0.02714				E14	0.00141		E14	0.000824621		E14	0.00152		E14	0.00184
Q15	0.01257				Q15	0.00243		Q15	0.000565685		Q15	0.00158		Q15	0.00358
R16	0.01817				R16	0.00214		R16	0.002		R16	0.00181		R16	0.01315
V17	0.02864				V17	0.00495		V17	0.0022		V17	0.0011		V17	0.00946
E18	0.05887				E18	0.0022		E18	0.00165		E18	0.00288		E18	0.00544
D19	0.06666				D19	0.00371		D19	0.00072111		D19	0.000707107		D19	0.01051
V20	0.06817				V20	0.00354		V20	0.00181		V20	0.00281		V20	0.00964
R21	0.03511				R21	0.00213		R21	0.000424264		R21	0.002		R21	0.02562			Light green
L22	0.07911				L22	0.00278		L22	0.0017		L22	0.0021		L22	0.00899
I23	0.09044			Light green	I23	0.00184		I23	0.000565685		I23	0.00158		I23	0.01756			Light green
R24	0.06405				R24	0.002		R24	0.0017		R24	0.000424264		R24	0.01351
E25	0.04035				E25	0.0024		E25	0.00158		E25	0.00212		E25	0.01759			Light green
Q26	0.0907			Light green	Q26	0.00424		Q26	0.001		Q26	0.003		Q26	0.01703			Light green
H27	0.1019			Light green	H27	0.00442		H27	0.00272		H27	0.00453		H27	0.01777			Light green
P28	0.06	estimated			P28	0.002	estimated	P28	0.002	estimated	P28	0.005	estimated	P28	0.016	estimated		Light green
T29	0.02	estimated			T29	0.002	estimated	T29	0.002	estimated	T29	0.002	estimated	T29	0.016	estimated		Light green
K30	0.05227				K30	0.000761577		K30	0.001		K30	0.000761577		K30	0.02202			Light green
I31	0.1343			Light green	I31	0.00488		I31	0.00638		I31	0.00281		I31	0.0198			Light green
P32	0.2	estimated		Orange	P32	0.006	estimated	P32	0.007	estimated	P32	0.003	estimated	P32	0.024	estimated		Light green
V33	0.25531			Orange	V33	0.00933		V33	0.01168		V33	0.00472		V33	0.02864			Light green
I34	0.23475			Orange	I34	0.00563		I34	0.00765		I34	0.00571		I34	0.02594			Light green
I35	0.06981				I35	0.00221		I35	0.00144		I35	0.00158		I35	0.01069
E36	0.13119			Light green	E36	0.000905539		E36	0.00152		E36	0.00158		E36	0.02319			Light green
R37	0.068				R37	0.0022		R37	0.000141421		R37	0.00181		R37	0.01557
Y38	0.06718				Y38	0.00377		Y38	0.00141		Y38	0.00165		Y38	0.00356
K39	0.08872				K39	0.0022		K39	0.000905539		K39	0.00212		K39	0.00778
G40	0.05	estimated			G40	0.002	estimated	G40	0.002	estimated	G40	0.002	estimated	G40	0.006	estimated
E41	0.015				E41	0.0029		E41	0.000761577		E41	0.0011		E41	0.00197
K42	0.01585				K42	0.00444		K42	0.00354		K42	0.00255		K42	0.00565
Q43	0.04401				Q43	0.00488		Q43	0.000848528		Q43	0.00158		Q43	0.00371
L44	0.09093			Light green	L44	0.00781		L44	0.000761577		L44	0.00609		L44	0.00371
P45	0.17	estimated		Light green	P45	0.002	estimated	P45	0.002	estimated	P45	0.005	estimated	P45	0.005	estimated
V46	0.24569			Orange	V46	0.00424		V46	0.00354		V46	0.00449		V46	0.00765
L47	0.27986			Orange	L47	0.01275		L47	0.00989		L47	0.00936		L47	0.02221			Light green
D48	0.24732			Orange	D48	0.0178		D48	0.01738		D48	0.00971		D48	0.02567			Light green
K49	0.18035			Orange	K49	0.01309		K49	0.01724		K49	0.00665		K49	0.01731			Light green
T50	0.22916			Orange	T50	0.01148		T50	0.02168		T50	0.00818		T50	0.02246			Light green
K51	0.15572			Light green	K51	0.00305		K51	0.00871		K51	0.00356		K51	0.0373			Orange
F52	0.46276			Orange	F52	0.01227		F52	0.01051		F52	0.01055		F52	0.06961			Orange
L53	0.53326			Orange	L53	0.01172		L53	0.00626		L53	0.00716		L53	0.05154			Orange
V54	0.33549			Orange	V54	0.00936		V54	0.00716		V54	0.0093		V54	0.0487			Orange
P55	0.24	estimated		Orange	P55	0.002	estimated	P55	0.002	estimated	P55	0.006	estimated	P55	0.025	estimated		Light green
D56	0.11997			Light green	D56	0.0043		D56	0.00381		D56	0.00434		D56	0.01659			Light green
H57	0.09135			Light green	H57	0.00424		H57	0.00355		H57	0.00237		H57	0.02181			Light green
V58	0.48684			Orange	V58	0.00698		V58	0.0246		V58	0.00542		V58	0.03434			Orange
N59	0.3757			Orange	N59	0.01038		N59	0.01536		N59	0.0091		N59	0.07178			Orange
M60	0.03401				M60	0.0042		M60	0.0058		M60	0.00216		M60	0.02446			Light green
S61	0.17445			Light green	S61	0.00566		S61	0.0042		S61	0.00376		S61	0.01747			Light green
E62	0.07934				E62	0.00305		E62	0.00321		E62	0.00213		E62	0.0163			Light green
L63	0.24708			Orange	L63	0.00742		L63	0.0062		L63	0.00388		L63	0.01117
I64	0.15732			Light green	I64	0.00234		I64	0.00442		I64	0.00474		I64	0.03482			Orange
K65	0.08619				K65	0.00281		K65	0.0011		K65	0.00216		K65	0.00398
I66	0.15146			Light green	I66	0.00228		I66	0.00519		I66	0.00072111		I66	0.00535
I67	0.21694			Orange	I67	0.00181		I67	0.00823		I67	0.0031		I67	0.022			Light green
R68	0.21233			Orange	R68	0.00561		R68	0.00639		R68	0.00643		R68	0.03245			Orange
R69	0.11312			Light green	R69	0.000707107		R69	0.00566		R69	0.00362		R69	0.01989			Light green
R70	0.19327			Orange	R70	0.002		R70	0.00539		R70	0.00566		R70	0.03196			Orange
L71	0.02988				L71	0.00368		L71	0.00592		L71	0.000565685		L71	0.01098
Q72	0.0131				Q72	0.00474		Q72	0.00224		Q72	0.00243		Q72	0.00868
L73	0.06993				L73	0.00513		L73	0.0011		L73	0.000848528		L73	0.01083
N74	0.02114				N74	0.00251		N74	0.000824621		N74	0.00173		N74	0.00198
A75	0.01712				A75	0.000824621		A75	0.000282843		A75	0.00171		A75	0.00342
N76	0.01249				N76	0.00449		N76	0.000989949		N76	0.00171		N76	0.00173
Q77	0.03099				Q77	0.00437		Q77	0.000707107		Q77	0.0011		Q77	0.00526
A78	0.00347				A78	0.00146		A78	0.000565685		A78	0.000905539		A78	0.00654
F79	0.02769				F79	0.001		F79	0.000707107		F79	0.000141421		F79	0.00224
F80	0.05665				F80	0.0011		F80	0.000989949		F80	0.00142		F80	0.00286
L81	0.15199			Light green	L81	0.006		L81	0.00255		L81	0.00474		L81	0.02414			Light green
L82	0.30094			Orange	L82	0.00542		L82	0.00247		L82	0.00513		L82	0.02798			Light green
V83	0.28743			Orange	V83	0.0024		V83	0.0154		V83	0.00329		V83	0.06003			Orange
N84	0.17652			Light green	N84	0.00316		N84	0.00181		N84	0.00333		N84	0.01599			Light green
G85	0.2935			Orange	G85	0.00471		G85	0.00288		G85	0.00447		G85	0.02951			Light green
H86	0.20849			Orange	H86	0.00144		H86	0.00702		H86	0.0071		H86	0.02288			Light green
S87	0.25521			Orange	S87	0.00515		S87	0.00962		S87	0.00649		S87	0.06732			Orange
M88	0.0593				M88	0.00247		M88	0.00243		M88	0.000824621		M88	0.00472
V89	0.22658			Orange	V89	0.00962		V89	0.0039		V89	0.0049		V89	0.02874			Light green
S90	0.16362			Light green	S90	0.00868		S90	0.00388		S90	0.005		S90	0.0339			Orange
V91	0.11	estimated		Light green	V91	0.002	estimated	V91	0.002	estimated	V91	0.005	estimated	V91	0.045	estimated		Orange
S92	0.09639			Light green	S92	0.01082		S92	0.008		S92	0.00985		S92	0.06851			Orange
T93	0.20483			Orange	T93	0.00696		T93	0.00449		T93	0.0062		T93	0.03724			Orange
P94	0.17	estimated		Light green	P94	0.002	estimated	P94	0.002	estimated	P94	0.005	estimated	P94	0.0319	estimated		Light green
I95	0.16601			Light green	I95	0.00291		I95	0.00654		I95	0.00264		I95	0.02871			Light green
S96	0.2921			Orange	S96	0.00361		S96	0.00511		S96	0.00405		S96	0.0388			Orange
E97	0.03982				E97	0.00171		E97	0.00381		E97	0.005		E97	0.01265
V98	0.00505				V98	0.00228		V98	0.00323		V98	0.00173		V98	0.01284
Y99	0.02955				Y99	0.000424264		Y99	0.00224		Y99	0.00144		Y99	0.00251
E100	0.11839			Light green	E100	0.00453		E100	0.0011		E100	0.00386		E100	0.01538
S101	0.04398				S101	0.00471		S101	0.00305		S101	0.00148		S101	0.01123
E102	0.00767				E102	0.0031		E102	0.00213		E102	0.00072111		E102	0.00152
K103	0.06613				K103	0.00247		K103	0.000761577		K103	0.00165		K103	0.01057
D104	0.02137				D104	0.00608		D104	0.0011		D104	0.002		D104	0.00224
E105	0.02043				E105	0.0042		E105	0.00133		E105	0.00232		E105	0.00355
D106	0.00718				D106	0.00604		D106	0.00292		D106	0.00515		D106	0.00462
G107	0.00749				G107	0.00474		G107	0.000565685		G107	0.0021		G107	0.00487
F108	0.0021				F108	0.00765		F108	0.00471		F108	0.00615		F108	0.00424
L109	0.0379				L109	0.00133		L109	0.00424		L109	0.00144		L109	0.00462
Y110	0.07939				Y110	0.0021		Y110	0.002		Y110	0.00214		Y110	0.03742			Orange
M111	0.12434			Light green	M111	0.0024		M111	0.00224		M111	0.00255		M111	0.01836			Light green
V112	0.2981			Orange	V112	0.01035		V112	0.00173		V112	0.00638		V112	0.02707			Light green
Y113	0.09465			Light green	Y113	0.00458		Y113	0.00133		Y113	0.00232		Y113	0.01273
A114	0.03482				A114	0.00283		A114	0.00072111		A114	0.00141		A114	0.0062
S115	0.01504				S115	0.00329		S115	0.00181		S115	0.00122		S115	0.00773
Q116	0.02426				Q116	0.00184		Q116	0.000707107		Q116	0.00181		Q116	0.00122
E117	0.08418				E117	0.000141421		E117	0.000989949		E117	0.00224		E117	0.00968
T118	0.02606				T118	0.0022		T118	0.0021		T118	0.00152		T118	0.005
F119	0.04432				F119	0.00304		F119	0.000989949		F119	0.00255		F119	0.0031

## Sheet: Fig 3b
Figure 3b: NMR titration experiments raw data: Titration of the selected ligands into 15N-labelled GABARAPL2
GABARAPL2:AN1 (1) at molar ratio 1:2			GABARAPL2:AN2 (2) at molar ratio 1:2			GABARAPL2:8F20 (3) at molar ratio 1:2			GABARAPL2:10O5 (4) at molar ratio 1:2
GABARAPL2 residue, Nr	CSP, ppm		GABARAPL2 residue, Nr	CSP, ppm		GABARAPL2 residue, Nr	CSP, ppm		GABARAPL2 residue, Nr	CSP, ppm		Statistics on column	3D Mapping code
M1	0.00659		M1	0.01435		M1	0.00584		M1	0.01		w/o 5 biggest
K2	0.00691		K2	0.00501		K2	0.00777		K2	0.0171		SD=0,026
W3	0.00228		W3	0.00631		W3	0.00671		W3	0.02204		2xSD=0,052
M4	0.003	estimated	M4	0.005	estimated	M4	0.006	estimated	M4	0.01	estimated	SE=0,002
F5	0.01	estimated	F5	0.005	estimated	F5	0.006	estimated	F5	0.01	estimated	CO=0,01
K6	0.01004		K6	0.00361		K6	0.007		K6	0.02337
E7	0.00272		E7	0.00284		E7	0.00472		E7	0.02862			Light green
D8	0.01091		D8	0.00255		D8	0.00263		D8	0.00714
H9	0.01156		H9	0.01562		H9	0.01		H9	0.00815
S10	0.00968		S10	0.01337		S10	0.00809		S10	0.01851
L11	0.00364		L11	0.00212		L11	0.000761577		L11	0.01628
E12	0.00574		E12	0.00212		E12	0.00142		E12	0.01489
H13	0.00381		H13	0.000824621		H13	0.0011		H13	0.03117			Light green
R14	0.01773		R14	0.0095		R14	0.003		R14	0.0907			Orange
C15	0.00972		C15	0.00501		C15	0.004		C15	0.0193
V16	0.01419		V16	0.00566		V16	0.000141421		V16	0.05118			Light green
E17	0.01132		E17	0.00583		E17	0.000761577		E17	0.08142			Orange
S18	0.00255		S18	0.00197		S18	0.00146		S18	0.02119
A19	0.02288		A19	0.00995		A19	0.00171		A19	0.08597			Orange
K20	0.01525		K20	0.00875		K20	0.000707107		K20	0.05808			Orange
I21	0.01323		I21	0.00487		I21	0.00184		I21	0.05383			Orange
R22	0.02001		R22	0.00566		R22	0.00649		R22	0.08274			Orange
A23	0.01653		A23	0.00842		A23	0.00424		A23	0.05831			Orange
K24	0.01173		K24	0.00502		K24	0.000989949		K24	0.01531
Y25	0.03362		Y25	0.000141421		Y25	0.00742		Y25	0.085			Orange
P26	0.02	estimated	P26	0.005	estimated	P26	0.002	estimated	P26	0.05	estimated		Light green
D27	0.00354		D27	0.00243		D27	0.00158		D27	0.02884			Light green
R28	0.01609		R28	0.00851		R28	0.00232		R28	0.06444			Orange
V29	0.04271		V29	0.0057		V29	0.00214		V29	0.10183			Blue
P30	0.04	estimated	P30	0.01	estimated	P30	0.002	estimated	P30	0.11	estimated		Blue
V31	0.03764		V31	0.02484		V31	0.00444		V31	0.12791			Blue
I32	0.0239		I32	0.00481		I32	0.00354		I32	0.05686			Blue
V33	0.01277		V33	0.00181		V33	0.00281		V33	0.06391			Orange
E34	0.01202		E34	0.01044		E34	0.00873		E34	0.05966			Orange
K35	0.00985		K35	0.00716		K35	0.00381		K35	0.01351
V36	0.00243		V36	0.00316		V36	0.00638		V36	0.02408
S37	0.04824		S37	0.0065		S37	0.005		S37	0.0296			Light green
G38	0.02368		G38	0.01165		G38	0.005		G38	0.04049			Light green
S39	0.00305		S39	0.00356		S39	0.00232		S39	0.0166
Q40	0.00072111		Q40	0.0017		Q40	0.00659		Q40	0.01686
I41	0.01062		I41	0.00671		I41	0.01137		I41	0.00428
V42	0.00279		V42	0.00626		V42	0.00652		V42	0.00232
D43	0.00197		D43	0.00158		D43	0.00251		D43	0.0088
I44	0.00513		I44	0.00197		I44	0.00216		I44	0.02871			Light green
D45	0.00453		D45	0.00394		D45	0.00297		D45	0.02977			Light green
K46	0.005	estimated	K46	0.005	estimated	K46	0.01	estimated	K46	0.05	estimated		Blue
R47	0.02	estimated	R47	0.005	estimated	R47	0.015	estimated	R47	0.1	estimated		Blue
K48	0.04953		K48	0.00711		K48	0.02196		K48	0.16753			Blue
Y49	0.06374		Y49	0.03265		Y49	0.0103		Y49	0.1479			Blue
L50	0.02536		L50	0.03117		L50	0.00216		L50	0.0959			Blue
V51	0.04576		V51	0.00906		V51	0.00319		V51	0.07725			Blue
P52	0.02	estimated	P52	0.005	estimated	P52	0.002	estimated	P52	0.07	estimated		Blue
S53	0.014		S53	0.0051		S53	0.00198		S53	0.07602			Orange
D54	0.01072		D54	0.00609		D54	0.000848528		D54	0.02907			Light green
I55	0.00286		I55	0.00171		I55	0.000761577		I55	0.02593			Light green
T56	0.00374		T56	0.00224		T56	0.00133		T56	0.00784
V57	0.00392		V57	0.00247		V57	0.00127		V57	0.02393
A58	0.00604		A58	0.00237		A58	0.00148		A58	0.01589
Q59	0.00467		Q59	0.0021		Q59	0.000424264		Q59	0.01553
F60	0.00583		F60	0.00495		F60	0.00508		F60	0.00542
M61	0.00531		M61	0.00474		M61	0.00221		M61	0.01536
W62	0.01507		W62	0.00247		W62	0.0057		W62	0.01584
I63	0.00457		I63	0.0031		I63	0.00386		I63	0.01416
I64	0.00721		I64	0.00604		I64	0.00283		I64	0.02095
R65	0.00158		R65	0.0019		R65	0.0022		R65	0.00828
K66	0.004		K66	0.00316		K66	0.00142		K66	0.02025
R67	0.006		R67	0.0042		R67	0.0031		R67	0.00158
I68	0.00354		I68	0.00471		I68	0.00788		I68	0.02114
Q69	0.00228		Q69	0.000707107		Q69	0.0011		Q69	0.01961
L70	0.00355		L70	0.00283		L70	0.0019		L70	0.00607
P71	0.002	estimated	P71	0.005	estimated	P71	0.002	estimated	P71	0.01	estimated
S72	0.00173		S72	0.000824621		S72	0.00122		S72	0.00416
E73	0.00354		E73	0.00212		E73	0.000761577		E73	0.00458
K74	0.00171		K74	0.00148		K74	0.000905539		K74	0.01052
A75	0.00152		A75	0.000905539		A75	0.002		A75	0.00255
I76	0.00122		I76	0.000905539		I76	0.000707107		I76	0.00394
F77	0.00374		F77	0.00281		F77	0.000282843		F77	0.0062
L78	0.00214		L78	0.0017		L78	0.00212		L78	0.0059
F79	0.00563		F79	0.00566		F79	0.0021		F79	0.0072
V80	0.00791		V80	0.00773		V80	0.00281		V80	0.02824			Light green
D81	0.00158		D81	0.00283		D81	0.00228		D81	0.02211
K82	0.002	estimated	K82	0.005	estimated	K82	0.002	estimated	K82	0.02	estimated
T83	0.00281		T83	0.00251		T83	0.00142		T83	0.0233
V84	0.00263		V84	0.00228		V84	0.00142		V84	0.00428
P85	0.002	estimated	P85	0.005	estimated	P85	0.002	estimated	P85	0.01	estimated
Q86	0.00288		Q86	0.00213		Q86	0.000282843		Q86	0.00472
S87	0.00072111		S87	0.000761577		S87	0.0011		S87	0.000707107
S88	0.00152		S88	0.00122		S88	0.000282843		S88	0.00762
L89	0.00368		L89	0.00224		L89	0.00141		L89	0.00987
T90	0.0011		T90	0.000905539		T90	0.000565685		T90	0.00996
M91	0.00295		M91	0.005		M91	0.001		M91	0.01917
G92	0.00321		G92	0.00243		G92	0.00146		G92	0.01484
Q93	0.00354		Q93	0.00158		Q93	0.00214		Q93	0.01922
L94	0.01062		L94	0.00709		L94	0.00295		L94	0.02264
Y95	0.00228		Y95	0.0022		Y95	0.00072111		Y95	0.004
E96	0.00425		E96	0.00381		E96	0.000707107		E96	0.01883
K97	0.00511		K97	0.000707107		K97	0.00113		K97	0.01199
E98	0.00508		E98	0.00224		E98	0.00122		E98	0.0251
K99	0.00392		K99	0.00444		K99	0.00144		K99	0.01833
D100	0.0021		D100	0.00367		D100	0.00228		D100	0.01771
E101	0.00509		E101	0.00133		E101	0.002		E101	0.00671
D102	0.01481		D102	0.0086		D102	0.00165		D102	0.03313			Light green
G103	0.00865		G103	0.00495		G103	0.00213		G103	0.01909
F104	0.01918		F104	0.01561		F104	0.0075		F104	0.05892			Orange
L105	0.02687		L105	0.00636		L105	0.00283		L105	0.06016			Orange
Y106	0.02255		Y106	0.0072		Y106	0.00214		Y106	0.09711			Orange
V107	0.00615		V107	0.00582		V107	0.00486		V107	0.03909			Light green
A108	0.001		A108	0.00221		A108	0.000761577		A108	0.01748
Y109	0.00865		Y109	0.00731		Y109	0.00263		Y109	0.01181
S110	0.00127		S110	0.00122		S110	0.000824621		S110	0.00982
G111	0.00641		G111	0.0078		G111	0.00847		G111	0.0099
E112	0.00144		E112	0.002		E112	0.0017		E112	0.00563
N113	0.000824621		N113	0.000824621		N113	0.000141421		N113	0.00264
T114	0.000824621		T114	0.00122		T114	0.0017		T114	0.00144
F115	0.01134		F115	0.00878		F115	0.005		F115	0.01165
G116	0.00247		G116	0.00247		G116	0.0024		G116	0.00671

## Sheet: Fig 3d
Figure 3d: Chemoproteomic competition assays for target deconvolution of 8F20 (3) and 10O5 (4).
	M
	-8.52288	0.832141
	-8	0.939437
	-7.52288	1.01788
	-7	0.646662
	-6.52288	0.492974
	-6	0.222016
	-5.52288	0.114195
	-5	0.0641305
	-4.52288	0.0357256

## Sheet: Fig 4b
Figure 4b: ITC experiments for interactions of the LY223982 (20) and TH152 (21) with LC3A
LY223982								TH152
time [s]	µcal/s		Mole Ratio	area	fit			time [s]	µcal/s		Mole Ratio	area	fit
0	0.01		0.170375	-8.4547	-18.8258			0	-0.023		0.0608483	0.736288	-10.1064
0.0166667	0.011		0.342202	-17.7464	-17.1581			0.0166667	-0.023		0.122215	-3.43211	-10.0408
0.0333333	0.011		0.515492	-15.0063	-15.3213			0.0333333	-0.023		0.184104	-9.35469	-9.96405
0.05	0.011		0.690259	-13.3721	-13.3978			0.05	-0.023		0.246521	-10.1938	-9.87384
0.0666667	0.012		0.866515	-10.7582	-11.4921			0.0666667	-0.023		0.309469	-9.93096	-9.76707
0.0833333	0.012		1.04427	-9.3355	-9.70512			0.0833333	-0.023		0.372954	-9.21582	-9.6399
0.1	0.012		1.22354	-8.28175	-8.10948			0.1	-0.023		0.43698	-9.79225	-9.4875
0.116667	0.012		1.40434	-6.96431	-6.73945			0.116667	-0.023		0.50155	-9.45275	-9.30393
0.133333	0.012		1.58668	-6.07079	-5.59584			0.133333	-0.023		0.566671	-9.07555	-9.0819
0.15	0.013		1.77057	-5.03471	-4.65825			0.15	-0.023		0.632347	-9.11161	-8.81285
0.166667	0.013		1.95603	-4.52071	-3.89691			0.166667	-0.023		0.698582	-8.82661	-8.48721
0.183333	0.013		2.14307	-3.33696	-3.28078			0.183333	-0.023		0.765381	-7.50816	-8.09536
0.2	0.013		2.3317	-2.86877	-2.78166			0.2	-0.023		0.83275	-7.86523	-7.62945
0.216667	0.013		2.52194	-2.37637	-2.37577			0.216667	-0.024		0.900692	-7.19261	-7.08643
0.233333	0.013		2.7138	-1.94908	-2.04386			0.233333	-0.024		0.969213	-6.18215	-6.47164
0.25	0.013		2.90729	-2.05012	-1.77064			0.25	-0.024		1.03832	-5.51566	-5.80173
0.266667	0.013		3.10243	-1.58097	-1.54416			0.266667	-0.024		1.10801	-5.4473	-5.10445
0.283333	0.012		3.29924	-1.21847	-1.35507			0.283333	-0.024		1.1783	-3.86168	-4.41406
0.3	0.012		3.49772	-1.09333	-1.19609			0.3	-0.024		1.24918	-4.20565	-3.76345
0.316667	0.012		3.69789	-0.859121	-1.06148			0.316667	-0.024		1.32067	-3.52822	-3.17693
0.333333	0.012		3.89977	-0.454922	-0.94678			0.333333	-0.024		1.39277	-2.44185	-2.66703
0.35	0.012		4.10336	-0.33277	-0.848418			0.35	-0.024		1.46549	-2.18917	-2.23551
0.366667	0.012		4.30869	-0.347136	-0.763571			0.366667	-0.024		1.53882	-1.90959	-1.87684
0.383333	0.012		4.51577	-0.190314	-0.689974			0.383333	-0.024		1.61278	-1.68144	-1.58181
0.4	0.012		4.72462	0.442216	-0.6258			0.4	-0.024		1.68736	-1.27949	-1.34027
0.416667	0.012		4.93524	-0.153895	-0.569566			0.416667	-0.024		1.76259	-1.20942	-1.14258
0.433333	0.012		5.14766	-0.318806	-0.520063			0.433333	-0.024		1.83845	-1.06197	-0.980389
0.45	0.012		5.36188	-0.0244092	-0.476295			0.45	-0.024		1.91496	-0.944777	-0.846739
0.466667	0.011		5.57794	0.0557803	-0.437439			0.466667	-0.024		1.99212	-0.308007	-0.736001
0.483333	0.011							0.483333	-0.024
0.5	0.011							0.5	-0.024
0.516667	0.011							0.516667	-0.024
0.533333	0.011							0.533333	-0.024
0.55	0.011							0.55	-0.024
0.566667	0.01							0.566667	-0.024
0.583333	0.01							0.583333	-0.024
0.6	0.01							0.6	-0.024
0.616667	0.009							0.616667	-0.024
0.633333	0.009							0.633333	-0.024
0.65	0.009							0.65	-0.023
0.666667	0.009							0.666667	-0.023
0.683333	0.009							0.683333	-0.023
0.7	0.009							0.7	-0.023
0.716667	0.008							0.716667	-0.023
0.733333	0.008							0.733333	-0.022
0.75	0.008							0.75	-0.022
0.766667	0.009							0.766667	-0.022
0.783333	0.009							0.783333	-0.021
0.8	0.009							0.8	-0.021
0.816667	0.009							0.816667	-0.02
0.833333	0.01							0.833333	-0.02
0.85	0.01							0.85	-0.02
0.866667	0.011							0.866667	-0.019
0.883334	0.011							0.883334	-0.019
0.9	0.012							0.9	-0.018
0.916667	0.013							0.916667	-0.018
0.933334	0.013							0.933334	-0.018
0.95	0.014							0.95	-0.017
0.966667	0.015							0.966667	-0.017
0.983334	0.016							0.983334	-0.017
1	0.016							1	-0.016
1.01667	0.017							1.01667	-0.016
1.03333	0.018							1.03333	-0.016
1.05	0.018							1.05	-0.016
1.06667	0.019							1.06667	-0.016
1.08333	0.019							1.08333	-0.016
1.1	0.02							1.1	-0.016
1.11667	0.02							1.11667	-0.016
1.13333	0.02							1.13333	-0.016
1.15	0.021							1.15	-0.016
1.16667	0.021							1.16667	-0.016
1.18333	0.021							1.18333	-0.016
1.2	0.02							1.2	-0.016
1.21667	0.02							1.21667	-0.016
1.23333	0.02							1.23333	-0.016
1.25	0.02							1.25	-0.016
1.26667	0.02							1.26667	-0.016
1.28333	0.019							1.28333	-0.016
1.3	0.019							1.3	-0.016
1.31667	0.019							1.31667	-0.016
1.33333	0.019							1.33333	-0.016
1.35	0.019							1.35	-0.016
1.36667	0.019							1.36667	-0.017
1.38333	0.018							1.38333	-0.017
1.4	0.019							1.4	-0.017
1.41667	0.019							1.41667	-0.017
1.43333	0.019							1.43333	-0.017
1.45	0.019							1.45	-0.018
1.46667	0.02							1.46667	-0.018
1.48333	0.02							1.48333	-0.018
1.5	0.02							1.5	-0.019
1.51667	0.02							1.51667	-0.019
1.53333	0.021							1.53333	-0.019
1.55	0.021							1.55	-0.02
1.56667	0.021							1.56667	-0.02
1.58333	0.021							1.58333	-0.02
1.6	0.021							1.6	-0.02
1.61667	0.021							1.61667	-0.02
1.63333	0.021							1.63333	-0.02
1.65	0.021							1.65	-0.021
1.66667	0.021							1.66667	-0.021
1.68333	0.021							1.68333	-0.021
1.7	0.02							1.7	-0.021
1.71667	0.02							1.71667	-0.021
1.73333	0.02							1.73333	-0.021
1.75	0.02							1.75	-0.021
1.76667	0.019							1.76667	-0.021
1.78333	0.019							1.78333	-0.02
1.8	0.019							1.8	-0.02
1.81667	0.019							1.81667	-0.02
1.83333	0.018							1.83333	-0.02
1.85	0.018							1.85	-0.02
1.86667	0.018							1.86667	-0.019
1.88333	0.018							1.88333	-0.019
1.9	0.018							1.9	-0.019
1.91667	0.017							1.91667	-0.018
1.93333	0.017							1.93333	-0.018
1.95	0.017							1.95	-0.017
1.96667	0.017							1.96667	-0.017
1.98333	0.017							1.98333	-0.016
2	0.017							2	-0.016
2.01667	0.017							2.01667	-0.016
2.03333	0.016							2.03333	-0.016
2.05	0.016							2.05	-0.015
2.06667	0.016							2.06667	-0.015
2.08333	0.016							2.08333	-0.015
2.1	0.016							2.1	-0.015
2.11667	0.015							2.11667	-0.015
2.13333	0.015							2.13333	-0.015
2.15	0.015							2.15	-0.015
2.16667	0.014							2.16667	-0.015
2.18333	0.014							2.18333	-0.015
2.2	0.013							2.2	-0.016
2.21667	0.013							2.21667	-0.016
2.23333	0.013							2.23333	-0.016
2.25	0.012							2.25	-0.016
2.26667	0.012							2.26667	-0.016
2.28333	0.012							2.28333	-0.016
2.3	0.012							2.3	-0.016
2.31667	0.011							2.31667	-0.016
2.33333	0.011							2.33333	-0.016
2.35	0.011							2.35	-0.016
2.36667	0.011							2.36667	-0.016
2.38333	0.011							2.38333	-0.016
2.4	0.011							2.4	-0.016
2.41667	0.011							2.41667	-0.016
2.43333	0.011							2.43333	-0.016
2.45	0.011							2.45	-0.016
2.46667	0.011							2.46667	-0.016
2.48333	0.011							2.48333	-0.016
2.5	0.011							2.5	-0.016
2.51667	0.011							2.51667	-0.016
2.53333	0.011							2.53333	-0.016
2.55	0.012							2.55	-0.016
2.56667	0.012							2.56667	-0.016
2.58333	0.012							2.58333	-0.016
2.6	0.012							2.6	-0.016
2.61667	0.012							2.61667	-0.016
2.63333	0.012							2.63333	-0.016
2.65	0.012							2.65	-0.015
2.66667	0.012							2.66667	-0.015
2.68333	0.012							2.68333	-0.015
2.7	0.012							2.7	-0.015
2.71667	0.012							2.71667	-0.015
2.73333	0.012							2.73333	-0.015
2.75	0.012							2.75	-0.015
2.76667	0.012							2.76667	-0.015
2.78333	0.012							2.78333	-0.015
2.8	0.012							2.8	-0.015
2.81667	0.012							2.81667	-0.015
2.83333	0.012							2.83333	-0.015
2.85	0.012							2.85	-0.015
2.86667	0.011							2.86667	-0.015
2.88333	0.011							2.88333	-0.015
2.9	0.011							2.9	-0.016
2.91667	0.011							2.91667	-0.016
2.93333	0.011							2.93333	-0.016
2.95	0.011							2.95	-0.016
2.96667	0.011							2.96667	-0.016
2.98333	0.011							2.98333	-0.016
3	0.011							3	-0.016
3.01667	0.011							3.01667	-0.016
3.03333	0.011							3.03333	-0.016
3.05	0.01							3.05	-0.015
3.06667	0.01							3.06667	-0.015
3.08333	0.01							3.08333	-0.015
3.1	0.009							3.1	-0.015
3.11667	0.009							3.11667	-0.015
3.13333	0.008							3.13333	-0.015
3.15	0.008							3.15	-0.016
3.16667	0.007							3.16667	-0.016
3.18333	0.007							3.18333	-0.016
3.2	0.007							3.2	-0.016
3.21667	0.006							3.21667	-0.016
3.23333	0.006							3.23333	-0.017
3.25	0.006							3.25	-0.017
3.26667	0.005							3.26667	-0.017
3.28333	0.005							3.28333	-0.017
3.3	0.005							3.3	-0.017
3.31667	0.005							3.31667	-0.017
3.33333	0.006							3.33333	-0.017
3.35	0.006							3.35	-0.017
3.36667	0.006							3.36667	-0.017
3.38333	0.006							3.38333	-0.017
3.4	0.007							3.4	-0.017
3.41667	0.007							3.41667	-0.017
3.43333	0.008							3.43333	-0.017
3.45	0.008							3.45	-0.016
3.46667	0.009							3.46667	-0.016
3.48333	0.009							3.48333	-0.016
3.5	0.01							3.5	-0.015
3.51667	0.01							3.51667	-0.015
3.53333	0.01							3.53333	-0.014
3.55	0.011							3.55	-0.014
3.56667	0.011							3.56667	-0.014
3.58333	0.011							3.58333	-0.014
3.6	0.011							3.6	-0.013
3.61667	0.011							3.61667	-0.013
3.63333	0.011							3.63333	-0.013
3.65	0.011							3.65	-0.013
3.66667	0.011							3.66667	-0.013
3.68333	0.011							3.68333	-0.013
3.7	0.011							3.7	-0.013
3.71667	0.011							3.71667	-0.013
3.73333	0.011							3.73333	-0.013
3.75	0.011							3.75	-0.013
3.76667	0.011							3.76667	-0.013
3.78333	0.011							3.78333	-0.014
3.8	0.011							3.8	-0.014
3.81667	0.01							3.81667	-0.014
3.83333	0.01							3.83333	-0.014
3.85	0.01							3.85	-0.014
3.86667	0.01							3.86667	-0.014
3.88333	0.01							3.88333	-0.014
3.9	0.01							3.9	-0.014
3.91667	0.01							3.91667	-0.015
3.93333	0.01							3.93333	-0.015
3.95	0.01							3.95	-0.015
3.96667	0.01							3.96667	-0.015
3.98333	0.009							3.98333	-0.016
4	0.009							4	-0.016
4.01667	0.009							4.01667	-0.016
4.03333	0.009							4.03333	-0.016
4.05	0.009							4.05	-0.016
4.06667	0.008							4.06667	-0.016
4.08333	0.008							4.08333	-0.016
4.1	0.008							4.1	-0.016
4.11667	0.008							4.11667	-0.016
4.13333	0.008							4.13333	-0.016
4.15	0.008							4.15	-0.016
4.16667	0.008							4.16667	-0.016
4.18333	0.008							4.18333	-0.016
4.2	0.008							4.2	-0.015
4.21667	0.008							4.21667	-0.015
4.23333	0.008							4.23333	-0.014
4.25	0.008							4.25	-0.014
4.26667	0.008							4.26667	-0.014
4.28333	0.008							4.28333	-0.013
4.3	0.008							4.3	-0.013
4.31667	0.008							4.31667	-0.012
4.33333	0.008							4.33333	-0.012
4.35	0.008							4.35	-0.012
4.36667	0.008							4.36667	-0.011
4.38333	0.008							4.38333	-0.011
4.4	0.008							4.4	-0.011
4.41667	0.008							4.41667	-0.011
4.43333	0.008							4.43333	-0.01
4.45	0.008							4.45	-0.01
4.46667	0.008							4.46667	-0.01
4.48333	0.008							4.48333	-0.01
4.5	0.008							4.5	-0.01
4.51667	0.008							4.51667	-0.01
4.53333	0.008							4.53333	-0.01
4.55	0.008							4.55	-0.01
4.56667	0.007							4.56667	-0.011
4.58333	0.008							4.58333	-0.011
4.6	0.008							4.6	-0.011
4.61667	0.008							4.61667	-0.011
4.63333	0.008							4.63333	-0.011
4.65	0.008							4.65	-0.012
4.66667	0.008							4.66667	-0.012
4.68333	0.008							4.68333	-0.013
4.7	0.008							4.7	-0.013
4.71667	0.008							4.71667	-0.014
4.73333	0.008							4.73333	-0.014
4.75	0.008							4.75	-0.015
4.76667	0.007							4.76667	-0.015
4.78333	0.007							4.78333	-0.016
4.8	0.007							4.8	-0.016
4.81667	0.007							4.81667	-0.017
4.83333	0.007							4.83333	-0.017
4.85	0.006							4.85	-0.018
4.86667	0.006							4.86667	-0.018
4.88333	0.006							4.88333	-0.019
4.9	0.005							4.9	-0.019
4.91667	0.005							4.91667	-0.019
4.93333	0.004							4.93333	-0.02
4.95	0.004							4.95	-0.02
4.96667	0.004							4.96667	-0.02
4.98333	0.004							4.98333	-0.02
5	0.003							5	-0.02
5.01667	0.003							5.01667	-0.02
5.03333	0.003							5.03333	-0.019
5.05	0.003							5.05	-0.019
5.06667	0.003							5.06667	-0.018
5.08333	0.003							5.08333	-0.018
5.1	0.003							5.1	-0.017
5.11667	0.003							5.11667	-0.017
5.13333	0.004							5.13333	-0.016
5.15	0.004							5.15	-0.015
5.16667	0.004							5.16667	-0.015
5.18333	0.004							5.18333	-0.014
5.2	0.004							5.2	-0.013
5.21667	0.005							5.21667	-0.012
5.23333	0.005							5.23333	-0.012
5.25	0.005							5.25	-0.011
5.26667	0.005							5.26667	-0.011
5.28333	0.005							5.28333	-0.01
5.3	0.005							5.3	-0.01
5.31667	0.005							5.31667	-0.01
5.33333	0.005							5.33333	-0.01
5.35	0.005							5.35	-0.009
5.36667	0.004							5.36667	-0.009
5.38333	0.004							5.38333	-0.009
5.4	0.004							5.4	-0.009
5.41667	0.004							5.41667	-0.009
5.43333	0.003							5.43333	-0.009
5.45	0.003							5.45	-0.009
5.46667	0.003							5.46667	-0.009
5.48333	0.003							5.48333	-0.009
5.5	0.003							5.5	-0.009
5.51667	0.003							5.51667	-0.009
5.53333	0.003							5.53333	-0.009
5.55	0.003							5.55	-0.009
5.56667	0.003							5.56667	-0.01
5.58333	0.003							5.58333	-0.01
5.6	0.003							5.6	-0.01
5.61667	0.004							5.61667	-0.011
5.63333	0.004							5.63333	-0.011
5.65	0.004							5.65	-0.012
5.66667	0.004							5.66667	-0.012
5.68333	0.005							5.68333	-0.013
5.7	0.005							5.7	-0.014
5.71667	0.005							5.71667	-0.014
5.73333	0.005							5.73333	-0.015
5.75	0.005							5.75	-0.016
5.76667	0.005							5.76667	-0.017
5.78333	0.005							5.78333	-0.018
5.8	0.005							5.8	-0.018
5.81667	0.005							5.81667	-0.019
5.83333	0.005							5.83333	-0.02
5.85	0.004							5.85	-0.021
5.86667	0.004							5.86667	-0.021
5.88333	0.004							5.88333	-0.022
5.9	0.003							5.9	-0.022
5.91667	0.003							5.91667	-0.022
5.93333	0.003							5.93333	-0.022
5.95	0.002							5.95	-0.023
5.96667	0.002							5.96667	-0.023
5.98333	0.002							5.98333	-0.022
6	0.001							6	-0.022
6.01667	0.001							6.01667	-0.022
6.03333	0.001							6.03333	-0.022
6.05	0.001							6.05	-0.021
6.06667	0.001							6.06667	-0.021
6.08333	0.002							6.08333	-0.02
6.1	0.002							6.1	-0.02
6.11667	0.002							6.11667	-0.019
6.13333	0.003							6.13333	-0.019
6.15	0.003							6.15	-0.018
6.16667	0.004							6.16667	-0.018
6.18333	0.004							6.18333	-0.017
6.2	0.005							6.2	-0.017
6.21667	0.005							6.21667	-0.016
6.23333	0.006							6.23333	-0.016
6.25	0.006							6.25	-0.015
6.26667	0.006							6.26667	-0.014
6.28333	0.007							6.28333	-0.014
6.3	0.007							6.3	-0.013
6.31667	0.007							6.31667	-0.012
6.33333	0.007							6.33333	-0.011
6.35	0.008							6.35	-0.011
6.36667	0.008							6.36667	-0.01
6.38333	0.008							6.38333	-0.009
6.4	0.008							6.4	-0.008
6.41667	0.008							6.41667	-0.007
6.43333	0.008							6.43333	-0.006
6.45	0.008							6.45	-0.005
6.46667	0.008							6.46667	-0.005
6.48333	0.008							6.48333	-0.004
6.5	0.008							6.5	-0.003
6.51667	0.007							6.51667	-0.003
6.53333	0.007							6.53333	-0.003
6.55	0.007							6.55	-0.002
6.56667	0.007							6.56667	-0.002
6.58333	0.007							6.58333	-0.002
6.6	0.007							6.6	-0.002
6.61667	0.007							6.61667	-0.002
6.63333	0.007							6.63333	-0.002
6.65	0.007							6.65	-0.002
6.66667	0.007							6.66667	-0.002
6.68333	0.006							6.68333	-0.002
6.7	0.006							6.7	-0.002
6.71667	0.006							6.71667	-0.002
6.73333	0.006							6.73333	-0.003
6.75	0.005							6.75	-0.003
6.76667	0.005							6.76667	-0.003
6.78333	0.005							6.78333	-0.004
6.8	0.004							6.8	-0.004
6.81667	0.004							6.81667	-0.004
6.83333	0.003							6.83333	-0.005
6.85	0.003							6.85	-0.005
6.86667	0.002							6.86667	-0.006
6.88333	0.002							6.88333	-0.006
6.9	0.001							6.9	-0.007
6.91667	0.001							6.91667	-0.008
6.93333	0							6.93333	-0.008
6.95	0							6.95	-0.009
6.96667	-0.001							6.96667	-0.009
6.98333	-0.002							6.98333	-0.009
7	-0.002							7	-0.01
7.01667	-0.003							7.01667	-0.01
7.03333	-0.003							7.03333	-0.011
7.05	-0.004							7.05	-0.011
7.06667	-0.004							7.06667	-0.011
7.08333	-0.005							7.08333	-0.011
7.1	-0.005							7.1	-0.011
7.11667	-0.006							7.11667	-0.011
7.13333	-0.006							7.13333	-0.011
7.15	-0.006							7.15	-0.011
7.16667	-0.006							7.16667	-0.011
7.18333	-0.006							7.18333	-0.01
7.2	-0.006							7.2	-0.01
7.21667	-0.006							7.21667	-0.01
7.23333	-0.005							7.23333	-0.009
7.25	-0.005							7.25	-0.009
7.26667	-0.005							7.26667	-0.008
7.28333	-0.004							7.28333	-0.008
7.3	-0.004							7.3	-0.007
7.31667	-0.004							7.31667	-0.007
7.33333	-0.003							7.33333	-0.007
7.35	-0.003							7.35	-0.006
7.36667	-0.002							7.36667	-0.006
7.38333	-0.002							7.38333	-0.005
7.4	-0.002							7.4	-0.005
7.41667	-0.001							7.41667	-0.005
7.43333	-0.001							7.43333	-0.005
7.45	-0.001							7.45	-0.004
7.46667	0							7.46667	-0.004
7.48333	0							7.48333	-0.004
7.5	0							7.5	-0.003
7.51667	0							7.51667	-0.003
7.53333	0.001							7.53333	-0.003
7.55	0.001							7.55	-0.002
7.56667	0.001							7.56667	-0.002
7.58333	0.001							7.58333	-0.002
7.6	0.002							7.6	-0.002
7.61667	0.002							7.61667	-0.001
7.63333	0.002							7.63333	-0.001
7.65	0.002							7.65	-0.001
7.66667	0.002							7.66667	-0.001
7.68333	0.002							7.68333	-0.001
7.7	0.002							7.7	-0.001
7.71667	0							7.71667	-0.002
7.73333	-0.004							7.73333	-0.004
7.75	-0.011							7.75	-0.006
7.76667	-0.02							7.76667	-0.01
7.78333	-0.033							7.78333	-0.014
7.8	-0.048							7.8	-0.019
7.81667	-0.067							7.81667	-0.024
7.83333	-0.087							7.83333	-0.029
7.85	-0.11							7.85	-0.034
7.86667	-0.134							7.86667	-0.039
7.88333	-0.16							7.88333	-0.044
7.9	-0.187							7.9	-0.049
7.91667	-0.215							7.91667	-0.053
7.93333	-0.243							7.93333	-0.057
7.95	-0.271							7.95	-0.06
7.96667	-0.298							7.96667	-0.062
7.98333	-0.322							7.98333	-0.063
8	-0.343							8	-0.063
8.01667	-0.36							8.01667	-0.062
8.03333	-0.373							8.03333	-0.059
8.05	-0.383							8.05	-0.056
8.06667	-0.388							8.06667	-0.053
8.08333	-0.391							8.08333	-0.049
8.1	-0.39							8.1	-0.044
8.11667	-0.386							8.11667	-0.04
8.13333	-0.38							8.13333	-0.036
8.15	-0.371							8.15	-0.031
8.16667	-0.361							8.16667	-0.027
8.18333	-0.349							8.18333	-0.024
8.2	-0.336							8.2	-0.02
8.21667	-0.323							8.21667	-0.017
8.23333	-0.308							8.23333	-0.014
8.25	-0.293							8.25	-0.012
8.26667	-0.278							8.26667	-0.01
8.28333	-0.263							8.28333	-0.008
8.3	-0.248							8.3	-0.006
8.31667	-0.234							8.31667	-0.005
8.33333	-0.22							8.33333	-0.004
8.35	-0.206							8.35	-0.003
8.36667	-0.193							8.36667	-0.002
8.38334	-0.18							8.38334	-0.001
8.4	-0.168							8.4	-0.001
8.41667	-0.156							8.41667	0
8.43334	-0.145							8.43334	0
8.45	-0.135							8.45	0
8.46667	-0.125							8.46667	-0.001
8.48334	-0.116							8.48334	-0.001
8.5	-0.108							8.5	-0.001
8.51667	-0.1							8.51667	-0.001
8.53334	-0.093							8.53334	-0.002
8.55	-0.086							8.55	-0.002
8.56667	-0.079							8.56667	-0.002
8.58334	-0.073							8.58334	-0.003
8.6	-0.068							8.6	-0.003
8.61667	-0.063							8.61667	-0.003
8.63334	-0.058							8.63334	-0.003
8.65	-0.054							8.65	-0.004
8.66667	-0.049							8.66667	-0.004
8.68334	-0.045							8.68334	-0.004
8.7	-0.042							8.7	-0.004
8.71667	-0.038							8.71667	-0.004
8.73334	-0.035							8.73334	-0.003
8.75	-0.032							8.75	-0.003
8.76667	-0.03							8.76667	-0.003
8.78334	-0.027							8.78334	-0.003
8.8	-0.025							8.8	-0.003
8.81667	-0.023							8.81667	-0.003
8.83334	-0.021							8.83334	-0.003
8.85	-0.019							8.85	-0.002
8.86667	-0.018							8.86667	-0.002
8.88334	-0.017							8.88334	-0.002
8.9	-0.015							8.9	-0.002
8.91667	-0.014							8.91667	-0.002
8.93334	-0.013							8.93334	-0.002
8.95	-0.013							8.95	-0.002
8.96667	-0.012							8.96667	-0.002
8.98334	-0.011							8.98334	-0.001
9	-0.01							9	-0.001
9.01667	-0.01							9.01667	-0.001
9.03334	-0.009							9.03334	-0.001
9.05	-0.008							9.05	-0.001
9.06667	-0.008							9.06667	0
9.08334	-0.007							9.08334	0
9.1	-0.007							9.1	0
9.11667	-0.006							9.11667	0.001
9.13334	-0.005							9.13334	0.001
9.15	-0.005							9.15	0.001
9.16667	-0.004							9.16667	0.001
9.18334	-0.003							9.18334	0.002
9.2	-0.003							9.2	0.002
9.21667	-0.002							9.21667	0.002
9.23334	-0.001							9.23334	0.003
9.25	-0.001							9.25	0.003
9.26667	0							9.26667	0.003
9.28334	0							9.28334	0.003
9.3	0.001							9.3	0.002
9.31667	0.001							9.31667	0.002
9.33334	0.002							9.33334	0.002
9.35	0.002							9.35	0.002
9.36667	0.002							9.36667	0.001
9.38334	0.002							9.38334	0.001
9.4	0.003							9.4	0.001
9.41667	0.003							9.41667	0
9.43334	0.002							9.43334	0
9.45	0.002							9.45	0
9.46667	0.002							9.46667	-0.001
9.48334	0.002							9.48334	-0.001
9.5	0.002							9.5	-0.001
9.51667	0.001							9.51667	-0.001
9.53334	0.001							9.53334	-0.001
9.55	0.001							9.55	-0.001
9.56667	0.001							9.56667	-0.001
9.58334	0.001							9.58334	-0.001
9.6	0.001							9.6	-0.001
9.61667	0.001							9.61667	-0.001
9.63334	0.001							9.63334	-0.001
9.65	0.001							9.65	-0.001
9.66667	0.001							9.66667	-0.001
9.68334	0.001							9.68334	0
9.7	0.001							9.7	0
9.71667	0.001							9.71667	0
9.73334	0.002							9.73334	0
9.75	0.002							9.75	0
9.76667	0.002							9.76667	-0.001
9.78334	0.003							9.78334	-0.001
9.8	0.003							9.8	-0.001
9.81667	0.004							9.81667	-0.001
9.83334	0.004							9.83334	-0.002
9.85	0.005							9.85	-0.002
9.86667	0.005							9.86667	-0.002
9.88334	0.006							9.88334	-0.003
9.9	0.006							9.9	-0.003
9.91667	0.007							9.91667	-0.003
9.93334	0.007							9.93334	-0.003
9.95	0.008							9.95	-0.004
9.96667	0.008							9.96667	-0.004
9.98334	0.008							9.98334	-0.004
10	0.009							10	-0.004
10.0167	0.009							10.0167	-0.004
10.0333	0.009							10.0333	-0.004
10.05	0.009							10.05	-0.004
10.0667	0.01							10.0667	-0.004
10.0833	0.01							10.0833	-0.004
10.1	0.01							10.1	-0.004
10.1167	0.01							10.1167	-0.004
10.1333	0.01							10.1333	-0.004
10.15	0.01							10.15	-0.004
10.1667	0.01							10.1667	-0.004
10.1833	0.01							10.1833	-0.004
10.2	0.01							10.2	-0.003
10.2167	0.01							10.2167	-0.003
10.2333	0.01							10.2333	-0.003
10.25	0.01							10.25	-0.003
10.2667	0.01							10.2667	-0.003
10.2833	0.009							10.2833	-0.002
10.3	0.009							10.3	-0.002
10.3167	0.009							10.3167	-0.002
10.3333	0.009							10.3333	-0.002
10.35	0.008							10.35	-0.001
10.3667	0.008							10.3667	-0.001
10.3833	0.008							10.3833	-0.001
10.4	0.008							10.4	-0.001
10.4167	0.008							10.4167	-0.001
10.4333	0.008							10.4333	-0.002
10.45	0.007							10.45	-0.002
10.4667	0.007							10.4667	-0.002
10.4833	0.007							10.4833	-0.002
10.5	0.007							10.5	-0.003
10.5167	0.007							10.5167	-0.003
10.5333	0.006							10.5333	-0.003
10.55	0.006							10.55	-0.004
10.5667	0.006							10.5667	-0.004
10.5833	0.006							10.5833	-0.004
10.6	0.006							10.6	-0.005
10.6167	0.005							10.6167	-0.005
10.6333	0.005							10.6333	-0.005
10.65	0.005							10.65	-0.005
10.6667	0.005							10.6667	-0.005
10.6833	0.004							10.6833	-0.005
10.7	0.004							10.7	-0.005
10.7167	0.004							10.7167	-0.004
10.7333	0.004							10.7333	-0.004
10.75	0.003							10.75	-0.004
10.7667	0.003							10.7667	-0.004
10.7833	0.003							10.7833	-0.004
10.8	0.003							10.8	-0.003
10.8167	0.002							10.8167	-0.003
10.8333	0.002							10.8333	-0.003
10.85	0.002							10.85	-0.003
10.8667	0.002							10.8667	-0.003
10.8833	0.001							10.8833	-0.003
10.9	0.001							10.9	-0.003
10.9167	0.001							10.9167	-0.003
10.9333	0.001							10.9333	-0.003
10.95	0.001							10.95	-0.003
10.9667	0							10.9667	-0.004
10.9833	0							10.9833	-0.004
11	0							11	-0.004
11.0167	0							11.0167	-0.005
11.0333	0							11.0333	-0.006
11.05	0							11.05	-0.006
11.0667	0							11.0667	-0.007
11.0833	0							11.0833	-0.008
11.1	0							11.1	-0.008
11.1167	0							11.1167	-0.009
11.1333	0							11.1333	-0.01
11.15	0							11.15	-0.01
11.1667	0							11.1667	-0.011
11.1833	0							11.1833	-0.011
11.2	0							11.2	-0.011
11.2167	-0.001							11.2167	-0.012
11.2333	-0.001							11.2333	-0.012
11.25	-0.001							11.25	-0.012
11.2667	-0.001							11.2667	-0.011
11.2833	-0.002							11.2833	-0.011
11.3	-0.002							11.3	-0.011
11.3167	-0.002							11.3167	-0.011
11.3333	-0.002							11.3333	-0.01
11.35	-0.002							11.35	-0.01
11.3667	-0.003							11.3667	-0.009
11.3833	-0.003							11.3833	-0.009
11.4	-0.003							11.4	-0.008
11.4167	-0.003							11.4167	-0.008
11.4333	-0.003							11.4333	-0.008
11.45	-0.003							11.45	-0.007
11.4667	-0.003							11.4667	-0.007
11.4833	-0.003							11.4833	-0.007
11.5	-0.003							11.5	-0.006
11.5167	-0.003							11.5167	-0.006
11.5333	-0.002							11.5333	-0.006
11.55	-0.002							11.55	-0.006
11.5667	-0.002							11.5667	-0.006
11.5833	-0.002							11.5833	-0.006
11.6	-0.002							11.6	-0.005
11.6167	-0.002							11.6167	-0.005
11.6333	-0.002							11.6333	-0.005
11.65	-0.002							11.65	-0.004
11.6667	-0.002							11.6667	-0.004
11.6833	-0.002							11.6833	-0.004
11.7	-0.002							11.7	-0.003
11.7167	-0.002							11.7167	-0.003
11.7333	-0.002							11.7333	-0.002
11.75	-0.002							11.75	-0.002
11.7667	-0.001							11.7667	-0.001
11.7833	-0.001							11.7833	-0.001
11.8	-0.001							11.8	-0.001
11.8167	-0.001							11.8167	0
11.8333	-0.001							11.8333	0
11.85	-0.001							11.85	-0.001
11.8667	-0.003							11.8667	-0.002
11.8833	-0.007							11.8833	-0.006
11.9	-0.016							11.9	-0.013
11.9167	-0.03							11.9167	-0.023
11.9333	-0.049							11.9333	-0.036
11.95	-0.074							11.95	-0.051
11.9667	-0.103							11.9667	-0.069
11.9833	-0.136							11.9833	-0.088
12	-0.173							12	-0.109
12.0167	-0.214							12.0167	-0.13
12.0333	-0.258							12.0333	-0.151
12.05	-0.304							12.05	-0.172
12.0667	-0.352							12.0667	-0.193
12.0833	-0.401							12.0833	-0.212
12.1	-0.45							12.1	-0.23
12.1167	-0.497							12.1167	-0.245
12.1333	-0.542							12.1333	-0.258
12.15	-0.581							12.15	-0.266
12.1667	-0.615							12.1667	-0.269
12.1833	-0.642							12.1833	-0.269
12.2	-0.662							12.2	-0.265
12.2167	-0.676							12.2167	-0.257
12.2333	-0.684							12.2333	-0.246
12.25	-0.687							12.25	-0.234
12.2667	-0.684							12.2667	-0.219
12.2833	-0.676							12.2833	-0.204
12.3	-0.664							12.3	-0.188
12.3167	-0.649							12.3167	-0.173
12.3333	-0.63							12.3333	-0.157
12.35	-0.61							12.35	-0.142
12.3667	-0.587							12.3667	-0.127
12.3833	-0.563							12.3833	-0.113
12.4	-0.538							12.4	-0.1
12.4167	-0.513							12.4167	-0.088
12.4333	-0.487							12.4333	-0.077
12.45	-0.462							12.45	-0.067
12.4667	-0.437							12.4667	-0.058
12.4833	-0.412							12.4833	-0.05
12.5	-0.388							12.5	-0.042
12.5167	-0.365							12.5167	-0.036
12.5333	-0.342							12.5333	-0.03
12.55	-0.321							12.55	-0.025
12.5667	-0.3							12.5667	-0.021
12.5833	-0.28							12.5833	-0.018
12.6	-0.262							12.6	-0.014
12.6167	-0.244							12.6167	-0.012
12.6333	-0.227							12.6333	-0.01
12.65	-0.212							12.65	-0.008
12.6667	-0.197							12.6667	-0.006
12.6833	-0.183							12.6833	-0.005
12.7	-0.169							12.7	-0.004
12.7167	-0.157							12.7167	-0.003
12.7333	-0.145							12.7333	-0.002
12.75	-0.134							12.75	-0.002
12.7667	-0.124							12.7667	-0.001
12.7833	-0.114							12.7833	-0.001
12.8	-0.104							12.8	-0.001
12.8167	-0.096							12.8167	-0.001
12.8333	-0.087							12.8333	-0.001
12.85	-0.08							12.85	-0.001
12.8667	-0.072							12.8667	-0.001
12.8833	-0.066							12.8833	-0.001
12.9	-0.059							12.9	-0.001
12.9167	-0.053							12.9167	-0.002
12.9333	-0.048							12.9333	-0.002
12.95	-0.043							12.95	-0.003
12.9667	-0.038							12.9667	-0.003
12.9833	-0.034							12.9833	-0.004
13	-0.03							13	-0.005
13.0167	-0.027							13.0167	-0.005
13.0333	-0.024							13.0333	-0.006
13.05	-0.021							13.05	-0.007
13.0667	-0.018							13.0667	-0.007
13.0833	-0.016							13.0833	-0.008
13.1	-0.014							13.1	-0.008
13.1167	-0.012							13.1167	-0.008
13.1333	-0.011							13.1333	-0.009
13.15	-0.009							13.15	-0.009
13.1667	-0.008							13.1667	-0.009
13.1833	-0.007							13.1833	-0.009
13.2	-0.006							13.2	-0.01
13.2167	-0.005							13.2167	-0.01
13.2333	-0.004							13.2333	-0.01
13.25	-0.003							13.25	-0.01
13.2667	-0.002							13.2667	-0.01
13.2833	-0.002							13.2833	-0.01
13.3	-0.001							13.3	-0.01
13.3167	-0.001							13.3167	-0.01
13.3333	0							13.3333	-0.009
13.35	0							13.35	-0.009
13.3667	0							13.3667	-0.009
13.3833	0							13.3833	-0.009
13.4	0							13.4	-0.009
13.4167	0							13.4167	-0.009
13.4333	0							13.4333	-0.008
13.45	0							13.45	-0.008
13.4667	0							13.4667	-0.008
13.4833	0							13.4833	-0.008
13.5	0							13.5	-0.007
13.5167	0							13.5167	-0.007
13.5333	0							13.5333	-0.006
13.55	0							13.55	-0.006
13.5667	0							13.5667	-0.006
13.5833	0							13.5833	-0.005
13.6	0							13.6	-0.005
13.6167	0							13.6167	-0.004
13.6333	0							13.6333	-0.003
13.65	0.001							13.65	-0.003
13.6667	0.001							13.6667	-0.002
13.6833	0.001							13.6833	-0.001
13.7	0.002							13.7	0
13.7167	0.002							13.7167	0.001
13.7333	0.003							13.7333	0.002
13.75	0.003							13.75	0.003
13.7667	0.004							13.7667	0.003
13.7833	0.004							13.7833	0.004
13.8	0.005							13.8	0.005
13.8167	0.005							13.8167	0.006
13.8333	0.005							13.8333	0.006
13.85	0.006							13.85	0.007
13.8667	0.006							13.8667	0.008
13.8833	0.006							13.8833	0.008
13.9	0.006							13.9	0.008
13.9167	0.007							13.9167	0.008
13.9333	0.007							13.9333	0.008
13.95	0.007							13.95	0.008
13.9667	0.007							13.9667	0.007
13.9833	0.007							13.9833	0.007
14	0.007							14	0.006
14.0167	0.006							14.0167	0.006
14.0333	0.006							14.0333	0.005
14.05	0.006							14.05	0.004
14.0667	0.006							14.0667	0.003
14.0833	0.006							14.0833	0.002
14.1	0.006							14.1	0.002
14.1167	0.006							14.1167	0.001
14.1333	0.005							14.1333	0
14.15	0.005							14.15	-0.001
14.1667	0.005							14.1667	-0.001
14.1833	0.005							14.1833	-0.002
14.2	0.005							14.2	-0.002
14.2167	0.004							14.2167	-0.002
14.2333	0.004							14.2333	-0.002
14.25	0.004							14.25	-0.003
14.2667	0.004							14.2667	-0.003
14.2833	0.004							14.2833	-0.003
14.3	0.004							14.3	-0.003
14.3167	0.004							14.3167	-0.003
14.3333	0.004							14.3333	-0.003
14.35	0.004							14.35	-0.003
14.3667	0.004							14.3667	-0.003
14.3833	0.004							14.3833	-0.003
14.4	0.005							14.4	-0.002
14.4167	0.005							14.4167	-0.002
14.4333	0.005							14.4333	-0.002
14.45	0.005							14.45	-0.002
14.4667	0.006							14.4667	-0.002
14.4833	0.006							14.4833	-0.002
14.5	0.006							14.5	-0.001
14.5167	0.007							14.5167	-0.001
14.5333	0.007							14.5333	-0.001
14.55	0.007							14.55	-0.001
14.5667	0.008							14.5667	-0.001
14.5833	0.008							14.5833	0
14.6	0.008							14.6	0
14.6167	0.009							14.6167	0
14.6333	0.009							14.6333	0
14.65	0.009							14.65	0
14.6667	0.009							14.6667	0
14.6833	0.009							14.6833	0
14.7	0.009							14.7	0
14.7167	0.009							14.7167	0
14.7333	0.009							14.7333	0
14.75	0.009							14.75	0
14.7667	0.009							14.7667	0
14.7833	0.009							14.7833	-0.001
14.8	0.009							14.8	-0.001
14.8167	0.009							14.8167	-0.001
14.8333	0.008							14.8333	-0.001
14.85	0.008							14.85	-0.001
14.8667	0.008							14.8667	-0.002
14.8833	0.007							14.8833	-0.002
14.9	0.007							14.9	-0.002
14.9167	0.006							14.9167	-0.003
14.9333	0.006							14.9333	-0.003
14.95	0.006							14.95	-0.004
14.9667	0.005							14.9667	-0.004
14.9833	0.005							14.9833	-0.004
15	0.005							15	-0.005
15.0167	0.004							15.0167	-0.005
15.0333	0.004							15.0333	-0.006
15.05	0.004							15.05	-0.006
15.0667	0.003							15.0667	-0.006
15.0833	0.003							15.0833	-0.007
15.1	0.003							15.1	-0.007
15.1167	0.002							15.1167	-0.008
15.1333	0.002							15.1333	-0.008
15.15	0.002							15.15	-0.009
15.1667	0.002							15.1667	-0.009
15.1833	0.002							15.1833	-0.009
15.2	0.001							15.2	-0.009
15.2167	0.001							15.2167	-0.01
15.2333	0.001							15.2333	-0.01
15.25	0.001							15.25	-0.01
15.2667	0.001							15.2667	-0.01
15.2833	0.001							15.2833	-0.01
15.3	0.001							15.3	-0.01
15.3167	0.002							15.3167	-0.01
15.3333	0.002							15.3333	-0.009
15.35	0.002							15.35	-0.009
15.3667	0.002							15.3667	-0.008
15.3833	0.003							15.3833	-0.008
15.4	0.003							15.4	-0.008
15.4167	0.004							15.4167	-0.007
15.4333	0.004							15.4333	-0.006
15.45	0.005							15.45	-0.006
15.4667	0.005							15.4667	-0.005
15.4833	0.006							15.4833	-0.005
15.5	0.007							15.5	-0.004
15.5167	0.007							15.5167	-0.004
15.5333	0.008							15.5333	-0.003
15.55	0.008							15.55	-0.003
15.5667	0.009							15.5667	-0.002
15.5833	0.009							15.5833	-0.002
15.6	0.009							15.6	-0.002
15.6167	0.01							15.6167	-0.002
15.6333	0.01							15.6333	-0.001
15.65	0.01							15.65	-0.001
15.6667	0.01							15.6667	-0.001
15.6833	0.01							15.6833	-0.001
15.7	0.01							15.7	-0.001
15.7167	0.01							15.7167	-0.001
15.7333	0.009							15.7333	-0.002
15.75	0.009							15.75	-0.002
15.7667	0.009							15.7667	-0.002
15.7833	0.008							15.7833	-0.003
15.8	0.008							15.8	-0.003
15.8167	0.008							15.8167	-0.003
15.8333	0.007							15.8333	-0.004
15.85	0.007							15.85	-0.004
15.8667	0.006							15.8667	-0.005
15.8833	0.005							15.8833	-0.005
15.9	0.005							15.9	-0.005
15.9167	0.004							15.9167	-0.006
15.9333	0.004							15.9333	-0.006
15.95	0.003							15.95	-0.007
15.9667	0.003							15.9667	-0.007
15.9833	0.002							15.9833	-0.007
16	0.002							16	-0.008
16.0167	0.001							16.0167	-0.009
16.0333	-0.001							16.0333	-0.011
16.05	-0.006							16.05	-0.016
16.0667	-0.014							16.0667	-0.023
16.0833	-0.027							16.0833	-0.034
16.1	-0.045							16.1	-0.049
16.1167	-0.067							16.1167	-0.067
16.1333	-0.093							16.1333	-0.087
16.15	-0.123							16.15	-0.109
16.1667	-0.156							16.1667	-0.133
16.1833	-0.193							16.1833	-0.158
16.2	-0.232							16.2	-0.183
16.2167	-0.273							16.2167	-0.208
16.2333	-0.315							16.2333	-0.233
16.25	-0.358							16.25	-0.256
16.2667	-0.401							16.2667	-0.279
16.2833	-0.443							16.2833	-0.299
16.3	-0.483							16.3	-0.315
16.3167	-0.517							16.3167	-0.328
16.3333	-0.546							16.3333	-0.335
16.35	-0.569							16.35	-0.338
16.3667	-0.586							16.3667	-0.336
16.3833	-0.598							16.3833	-0.33
16.4	-0.604							16.4	-0.321
16.4167	-0.605							16.4167	-0.309
16.4333	-0.602							16.4333	-0.295
16.45	-0.594							16.45	-0.279
16.4667	-0.582							16.4667	-0.263
16.4833	-0.567							16.4833	-0.246
16.5	-0.55							16.5	-0.229
16.5167	-0.531							16.5167	-0.211
16.5333	-0.51							16.5333	-0.195
16.55	-0.488							16.55	-0.178
16.5667	-0.465							16.5667	-0.163
16.5833	-0.442							16.5833	-0.148
16.6	-0.42							16.6	-0.134
16.6167	-0.397							16.6167	-0.121
16.6333	-0.375							16.6333	-0.109
16.65	-0.353							16.65	-0.097
16.6667	-0.332							16.6667	-0.087
16.6833	-0.311							16.6833	-0.078
16.7	-0.292							16.7	-0.069
16.7167	-0.273							16.7167	-0.061
16.7333	-0.255							16.7333	-0.054
16.75	-0.239							16.75	-0.048
16.7667	-0.223							16.7667	-0.042
16.7833	-0.207							16.7833	-0.037
16.8	-0.193							16.8	-0.033
16.8167	-0.179							16.8167	-0.029
16.8333	-0.167							16.8333	-0.025
16.85	-0.155							16.85	-0.022
16.8667	-0.143							16.8667	-0.019
16.8833	-0.133							16.8833	-0.017
16.9	-0.123							16.9	-0.015
16.9167	-0.113							16.9167	-0.013
16.9333	-0.105							16.9333	-0.011
16.95	-0.096							16.95	-0.01
16.9667	-0.089							16.9667	-0.009
16.9833	-0.082							16.9833	-0.007
17	-0.075							17	-0.006
17.0167	-0.068							17.0167	-0.005
17.0333	-0.063							17.0333	-0.005
17.05	-0.057							17.05	-0.004
17.0667	-0.052							17.0667	-0.003
17.0833	-0.047							17.0833	-0.003
17.1	-0.043							17.1	-0.002
17.1167	-0.039							17.1167	-0.002
17.1333	-0.035							17.1333	-0.002
17.15	-0.032							17.15	-0.002
17.1667	-0.029							17.1667	-0.001
17.1833	-0.026							17.1833	-0.001
17.2	-0.023							17.2	-0.001
17.2167	-0.021							17.2167	-0.001
17.2333	-0.018							17.2333	-0.001
17.25	-0.016							17.25	-0.001
17.2667	-0.014							17.2667	-0.001
17.2833	-0.013							17.2833	-0.001
17.3	-0.011							17.3	-0.002
17.3167	-0.01							17.3167	-0.002
17.3333	-0.008							17.3333	-0.002
17.35	-0.007							17.35	-0.002
17.3667	-0.005							17.3667	-0.002
17.3833	-0.004							17.3833	-0.003
17.4	-0.003							17.4	-0.003
17.4167	-0.002							17.4167	-0.003
17.4333	-0.001							17.4333	-0.004
17.45	0							17.45	-0.004
17.4667	0							17.4667	-0.004
17.4833	0.001							17.4833	-0.005
17.5	0.001							17.5	-0.005
17.5167	0.002							17.5167	-0.005
17.5333	0.002							17.5333	-0.006
17.55	0.002							17.55	-0.006
17.5667	0.002							17.5667	-0.006
17.5833	0.002							17.5833	-0.006
17.6	0.002							17.6	-0.007
17.6167	0.002							17.6167	-0.007
17.6333	0.002							17.6333	-0.007
17.65	0.001							17.65	-0.008
17.6667	0.001							17.6667	-0.008
17.6833	0.001							17.6833	-0.008
17.7	0.001							17.7	-0.008
17.7167	0.001							17.7167	-0.008
17.7333	0.001							17.7333	-0.007
17.75	0							17.75	-0.007
17.7667	0							17.7667	-0.007
17.7833	0							17.7833	-0.007
17.8	0							17.8	-0.007
17.8167	0							17.8167	-0.007
17.8333	0							17.8333	-0.006
17.85	0							17.85	-0.006
17.8667	0							17.8667	-0.006
17.8833	0.001							17.8833	-0.005
17.9	0.001							17.9	-0.005
17.9167	0.001							17.9167	-0.005
17.9333	0.001							17.9333	-0.005
17.95	0.001							17.95	-0.005
17.9667	0.001							17.9667	-0.005
17.9833	0.001							17.9833	-0.005
18	0.001							18	-0.005
18.0167	0.001							18.0167	-0.005
18.0333	0.001							18.0333	-0.005
18.05	0							18.05	-0.005
18.0667	0							18.0667	-0.005
18.0833	0							18.0833	-0.005
18.1	0							18.1	-0.006
18.1167	0							18.1167	-0.006
18.1333	0							18.1333	-0.006
18.15	0							18.15	-0.007
18.1667	0.001							18.1667	-0.007
18.1833	0.001							18.1833	-0.007
18.2	0.001							18.2	-0.008
18.2167	0.001							18.2167	-0.008
18.2333	0.002							18.2333	-0.008
18.25	0.002							18.25	-0.008
18.2667	0.003							18.2667	-0.008
18.2833	0.003							18.2833	-0.008
18.3	0.004							18.3	-0.008
18.3167	0.004							18.3167	-0.008
18.3333	0.004							18.3333	-0.008
18.35	0.005							18.35	-0.008
18.3667	0.005							18.3667	-0.008
18.3833	0.005							18.3833	-0.007
18.4	0.005							18.4	-0.007
18.4167	0.006							18.4167	-0.007
18.4333	0.006							18.4333	-0.006
18.45	0.005							18.45	-0.006
18.4667	0.005							18.4667	-0.005
18.4833	0.005							18.4833	-0.005
18.5	0.005							18.5	-0.005
18.5167	0.004							18.5167	-0.004
18.5333	0.004							18.5333	-0.004
18.55	0.003							18.55	-0.004
18.5667	0.002							18.5667	-0.003
18.5833	0.002							18.5833	-0.003
18.6	0.001							18.6	-0.003
18.6167	0.001							18.6167	-0.002
18.6333	0							18.6333	-0.002
18.65	0							18.65	-0.002
18.6667	-0.001							18.6667	-0.002
18.6833	-0.001							18.6833	-0.002
18.7	-0.001							18.7	-0.002
18.7167	-0.002							18.7167	-0.002
18.7333	-0.002							18.7333	-0.002
18.75	-0.002							18.75	-0.002
18.7667	-0.002							18.7667	-0.002
18.7833	-0.002							18.7833	-0.002
18.8	-0.002							18.8	-0.002
18.8167	-0.002							18.8167	-0.003
18.8333	-0.002							18.8333	-0.003
18.85	-0.001							18.85	-0.003
18.8667	-0.001							18.8667	-0.004
18.8833	-0.001							18.8833	-0.004
18.9	0							18.9	-0.004
18.9167	0							18.9167	-0.005
18.9333	0							18.9333	-0.005
18.95	0.001							18.95	-0.005
18.9667	0.001							18.9667	-0.005
18.9833	0.001							18.9833	-0.006
19	0.002							19	-0.006
19.0167	0.002							19.0167	-0.006
19.0333	0.002							19.0333	-0.006
19.05	0.002							19.05	-0.007
19.0667	0.003							19.0667	-0.007
19.0833	0.003							19.0833	-0.007
19.1	0.003							19.1	-0.007
19.1167	0.003							19.1167	-0.007
19.1333	0.003							19.1333	-0.007
19.15	0.003							19.15	-0.007
19.1667	0.003							19.1667	-0.007
19.1833	0.004							19.1833	-0.007
19.2	0.004							19.2	-0.007
19.2167	0.004							19.2167	-0.007
19.2333	0.004							19.2333	-0.007
19.25	0.004							19.25	-0.007
19.2667	0.004							19.2667	-0.007
19.2833	0.004							19.2833	-0.007
19.3	0.004							19.3	-0.007
19.3167	0.004							19.3167	-0.007
19.3333	0.004							19.3333	-0.007
19.35	0.004							19.35	-0.007
19.3667	0.004							19.3667	-0.007
19.3833	0.004							19.3833	-0.007
19.4	0.004							19.4	-0.007
19.4167	0.003							19.4167	-0.007
19.4333	0.003							19.4333	-0.007
19.45	0.003							19.45	-0.007
19.4667	0.002							19.4667	-0.007
19.4833	0.002							19.4833	-0.007
19.5	0.002							19.5	-0.006
19.5167	0.001							19.5167	-0.006
19.5333	0.001							19.5333	-0.006
19.55	0.001							19.55	-0.006
19.5667	0							19.5667	-0.006
19.5833	0							19.5833	-0.005
19.6	-0.001							19.6	-0.005
19.6167	-0.001							19.6167	-0.005
19.6333	-0.002							19.6333	-0.004
19.65	-0.002							19.65	-0.004
19.6667	-0.003							19.6667	-0.004
19.6833	-0.003							19.6833	-0.003
19.7	-0.003							19.7	-0.003
19.7167	-0.003							19.7167	-0.003
19.7333	-0.004							19.7333	-0.002
19.75	-0.004							19.75	-0.002
19.7667	-0.004							19.7667	-0.001
19.7833	-0.004							19.7833	-0.001
19.8	-0.004							19.8	-0.001
19.8167	-0.004							19.8167	0
19.8333	-0.004							19.8333	0
19.85	-0.004							19.85	0
19.8667	-0.003							19.8667	0.001
19.8833	-0.003							19.8833	0.001
19.9	-0.003							19.9	0.001
19.9167	-0.003							19.9167	0.001
19.9333	-0.002							19.9333	0.002
19.95	-0.002							19.95	0.002
19.9667	-0.002							19.9667	0.002
19.9833	-0.001							19.9833	0.003
20	-0.001							20	0.003
20.0167	0							20.0167	0.003
20.0333	0							20.0333	0.003
20.05	0.001							20.05	0.004
20.0667	0.001							20.0667	0.004
20.0833	0.001							20.0833	0.004
20.1	0.002							20.1	0.005
20.1167	0.002							20.1167	0.005
20.1333	0.002							20.1333	0.005
20.15	0.002							20.15	0.005
20.1667	0.002							20.1667	0.005
20.1833	0.002							20.1833	0.004
20.2	0.001							20.2	0.002
20.2167	-0.003							20.2167	-0.002
20.2333	-0.01							20.2333	-0.01
20.25	-0.021							20.25	-0.021
20.2667	-0.037							20.2667	-0.035
20.2833	-0.057							20.2833	-0.053
20.3	-0.081							20.3	-0.074
20.3167	-0.108							20.3167	-0.097
20.3333	-0.139							20.3333	-0.121
20.35	-0.172							20.35	-0.147
20.3667	-0.207							20.3667	-0.174
20.3833	-0.244							20.3833	-0.201
20.4	-0.282							20.4	-0.228
20.4167	-0.321							20.4167	-0.254
20.4333	-0.36							20.4333	-0.28
20.45	-0.398							20.45	-0.303
20.4667	-0.433							20.4667	-0.322
20.4833	-0.464							20.4833	-0.338
20.5	-0.49							20.5	-0.349
20.5167	-0.511							20.5167	-0.355
20.5333	-0.526							20.5333	-0.357
20.55	-0.536							20.55	-0.354
20.5667	-0.541							20.5667	-0.348
20.5833	-0.542							20.5833	-0.339
20.6	-0.538							20.6	-0.328
20.6167	-0.53							20.6167	-0.315
20.6333	-0.52							20.6333	-0.3
20.65	-0.506							20.65	-0.285
20.6667	-0.491							20.6667	-0.269
20.6833	-0.473							20.6833	-0.252
20.7	-0.455							20.7	-0.236
20.7167	-0.435							20.7167	-0.22
20.7333	-0.415							20.7333	-0.204
20.75	-0.394							20.75	-0.189
20.7667	-0.374							20.7667	-0.175
20.7833	-0.354							20.7833	-0.161
20.8	-0.334							20.8	-0.148
20.8167	-0.314							20.8167	-0.136
20.8333	-0.295							20.8333	-0.125
20.85	-0.277							20.85	-0.115
20.8667	-0.26							20.8667	-0.105
20.8833	-0.243							20.8833	-0.096
20.9	-0.227							20.9	-0.087
20.9167	-0.212							20.9167	-0.08
20.9333	-0.198							20.9333	-0.073
20.95	-0.184							20.95	-0.066
20.9667	-0.172							20.9667	-0.06
20.9833	-0.16							20.9833	-0.055
21	-0.148							21	-0.05
21.0167	-0.137							21.0167	-0.045
21.0333	-0.127							21.0333	-0.041
21.05	-0.118							21.05	-0.037
21.0667	-0.109							21.0667	-0.033
21.0833	-0.1							21.0833	-0.03
21.1	-0.092							21.1	-0.027
21.1167	-0.085							21.1167	-0.024
21.1333	-0.078							21.1333	-0.022
21.15	-0.072							21.15	-0.019
21.1667	-0.066							21.1667	-0.017
21.1833	-0.061							21.1833	-0.015
21.2	-0.056							21.2	-0.014
21.2167	-0.052							21.2167	-0.012
21.2333	-0.048							21.2333	-0.01
21.25	-0.044							21.25	-0.009
21.2667	-0.041							21.2667	-0.008
21.2833	-0.038							21.2833	-0.006
21.3	-0.036							21.3	-0.005
21.3167	-0.034							21.3167	-0.004
21.3333	-0.032							21.3333	-0.003
21.35	-0.03							21.35	-0.003
21.3667	-0.028							21.3667	-0.002
21.3833	-0.027							21.3833	-0.001
21.4	-0.026							21.4	-0.001
21.4167	-0.025							21.4167	0
21.4333	-0.023							21.4333	0
21.45	-0.022							21.45	0
21.4667	-0.022							21.4667	0
21.4833	-0.021							21.4833	0
21.5	-0.02							21.5	0
21.5167	-0.019							21.5167	0
21.5333	-0.018							21.5333	0
21.55	-0.017							21.55	-0.001
21.5667	-0.016							21.5667	-0.001
21.5833	-0.016							21.5833	-0.001
21.6	-0.015							21.6	-0.002
21.6167	-0.014							21.6167	-0.002
21.6333	-0.013							21.6333	-0.003
21.65	-0.012							21.65	-0.003
21.6667	-0.011							21.6667	-0.004
21.6833	-0.011							21.6833	-0.004
21.7	-0.01							21.7	-0.004
21.7167	-0.009							21.7167	-0.005
21.7333	-0.008							21.7333	-0.005
21.75	-0.007							21.75	-0.006
21.7667	-0.007							21.7667	-0.006
21.7833	-0.006							21.7833	-0.007
21.8	-0.005							21.8	-0.007
21.8167	-0.005							21.8167	-0.008
21.8333	-0.004							21.8333	-0.008
21.85	-0.003							21.85	-0.008
21.8667	-0.003							21.8667	-0.008
21.8833	-0.002							21.8833	-0.009
21.9	-0.001							21.9	-0.009
21.9167	-0.001							21.9167	-0.009
21.9333	0							21.9333	-0.009
21.95	0							21.95	-0.009
21.9667	0							21.9667	-0.01
21.9833	0.001							21.9833	-0.01
22	0.001							22	-0.01
22.0167	0.001							22.0167	-0.01
22.0333	0.001							22.0333	-0.01
22.05	0.001							22.05	-0.01
22.0667	0.002							22.0667	-0.01
22.0833	0.002							22.0833	-0.01
22.1	0.002							22.1	-0.01
22.1167	0.002							22.1167	-0.011
22.1333	0.002							22.1333	-0.011
22.15	0.001							22.15	-0.011
22.1667	0.001							22.1667	-0.01
22.1833	0.001							22.1833	-0.01
22.2	0.001							22.2	-0.01
22.2167	0.001							22.2167	-0.01
22.2333	0.001							22.2333	-0.009
22.25	0							22.25	-0.009
22.2667	0							22.2667	-0.009
22.2833	0							22.2833	-0.009
22.3	0							22.3	-0.008
22.3167	0							22.3167	-0.008
22.3333	-0.001							22.3333	-0.008
22.35	-0.001							22.35	-0.008
22.3667	-0.001							22.3667	-0.008
22.3833	-0.002							22.3833	-0.008
22.4	-0.002							22.4	-0.008
22.4167	-0.002							22.4167	-0.008
22.4333	-0.002							22.4333	-0.008
22.45	-0.002							22.45	-0.009
22.4667	-0.003							22.4667	-0.009
22.4833	-0.003							22.4833	-0.01
22.5	-0.003							22.5	-0.01
22.5167	-0.003							22.5167	-0.01
22.5333	-0.004							22.5333	-0.011
22.55	-0.004							22.55	-0.011
22.5667	-0.004							22.5667	-0.011
22.5833	-0.004							22.5833	-0.011
22.6	-0.004							22.6	-0.011
22.6167	-0.004							22.6167	-0.011
22.6333	-0.004							22.6333	-0.011
22.65	-0.004							22.65	-0.011
22.6667	-0.004							22.6667	-0.011
22.6833	-0.003							22.6833	-0.011
22.7	-0.003							22.7	-0.01
22.7167	-0.003							22.7167	-0.01
22.7333	-0.003							22.7333	-0.01
22.75	-0.002							22.75	-0.009
22.7667	-0.002							22.7667	-0.009
22.7833	-0.001							22.7833	-0.009
22.8	0							22.8	-0.009
22.8167	0							22.8167	-0.009
22.8333	0.001							22.8333	-0.009
22.85	0.002							22.85	-0.009
22.8667	0.002							22.8667	-0.009
22.8833	0.003							22.8833	-0.008
22.9	0.003							22.9	-0.008
22.9167	0.004							22.9167	-0.008
22.9333	0.004							22.9333	-0.008
22.95	0.005							22.95	-0.007
22.9667	0.005							22.9667	-0.007
22.9833	0.005							22.9833	-0.006
23	0.005							23	-0.006
23.0167	0.005							23.0167	-0.005
23.0333	0.005							23.0333	-0.004
23.05	0.005							23.05	-0.004
23.0667	0.005							23.0667	-0.003
23.0833	0.005							23.0833	-0.002
23.1	0.004							23.1	-0.001
23.1167	0.004							23.1167	0
23.1333	0.004							23.1333	0
23.15	0.004							23.15	0.001
23.1667	0.003							23.1667	0.002
23.1833	0.003							23.1833	0.002
23.2	0.003							23.2	0.003
23.2167	0.003							23.2167	0.003
23.2333	0.003							23.2333	0.003
23.25	0.003							23.25	0.003
23.2667	0.004							23.2667	0.004
23.2833	0.004							23.2833	0.003
23.3	0.004							23.3	0.003
23.3167	0.004							23.3167	0.003
23.3333	0.005							23.3333	0.003
23.35	0.005							23.35	0.003
23.3667	0.006							23.3667	0.003
23.3833	0.006							23.3833	0.003
23.4	0.007							23.4	0.003
23.4167	0.007							23.4167	0.002
23.4333	0.008							23.4333	0.002
23.45	0.008							23.45	0.002
23.4667	0.008							23.4667	0.002
23.4833	0.008							23.4833	0.002
23.5	0.009							23.5	0.002
23.5167	0.009							23.5167	0.002
23.5333	0.009							23.5333	0.002
23.55	0.009							23.55	0.002
23.5667	0.01							23.5667	0.002
23.5833	0.01							23.5833	0.003
23.6	0.01							23.6	0.003
23.6167	0.01							23.6167	0.003
23.6333	0.01							23.6333	0.003
23.65	0.01							23.65	0.003
23.6667	0.01							23.6667	0.004
23.6833	0.01							23.6833	0.004
23.7	0.01							23.7	0.004
23.7167	0.011							23.7167	0.004
23.7333	0.011							23.7333	0.004
23.75	0.011							23.75	0.005
23.7667	0.011							23.7667	0.005
23.7833	0.011							23.7833	0.005
23.8	0.012							23.8	0.005
23.8167	0.012							23.8167	0.006
23.8333	0.012							23.8333	0.006
23.85	0.012							23.85	0.006
23.8667	0.012							23.8667	0.006
23.8833	0.012							23.8833	0.006
23.9	0.012							23.9	0.006
23.9167	0.012							23.9167	0.006
23.9333	0.012							23.9333	0.006
23.95	0.011							23.95	0.006
23.9667	0.011							23.9667	0.006
23.9833	0.011							23.9833	0.006
24	0.01							24	0.006
24.0167	0.01							24.0167	0.005
24.0333	0.009							24.0333	0.005
24.05	0.009							24.05	0.005
24.0667	0.008							24.0667	0.004
24.0833	0.008							24.0833	0.004
24.1	0.007							24.1	0.003
24.1167	0.007							24.1167	0.003
24.1333	0.006							24.1333	0.003
24.15	0.006							24.15	0.002
24.1667	0.005							24.1667	0.002
24.1833	0.005							24.1833	0.002
24.2	0.004							24.2	0.001
24.2167	0.004							24.2167	0.001
24.2333	0.003							24.2333	0.001
24.25	0.003							24.25	0.001
24.2667	0.002							24.2667	0
24.2833	0.002							24.2833	0
24.3	0.002							24.3	0
24.3167	0.002							24.3167	0
24.3333	0.001							24.3333	0
24.35	0.001							24.35	-0.001
24.3667	0							24.3667	-0.003
24.3833	-0.003							24.3833	-0.007
24.4	-0.01							24.4	-0.014
24.4167	-0.02							24.4167	-0.025
24.4333	-0.034							24.4333	-0.039
24.45	-0.052							24.45	-0.057
24.4667	-0.072							24.4667	-0.078
24.4833	-0.096							24.4833	-0.101
24.5	-0.122							24.5	-0.126
24.5167	-0.151							24.5167	-0.152
24.5333	-0.181							24.5333	-0.18
24.55	-0.213							24.55	-0.208
24.5667	-0.246							24.5667	-0.236
24.5833	-0.28							24.5833	-0.263
24.6	-0.314							24.6	-0.29
24.6167	-0.346							24.6167	-0.315
24.6333	-0.377							24.6333	-0.336
24.65	-0.403							24.65	-0.354
24.6667	-0.425							24.6667	-0.367
24.6833	-0.442							24.6833	-0.375
24.7	-0.455							24.7	-0.378
24.7167	-0.463							24.7167	-0.377
24.7333	-0.467							24.7333	-0.373
24.75	-0.467							24.75	-0.365
24.7667	-0.463							24.7667	-0.355
24.7833	-0.457							24.7833	-0.342
24.8	-0.447							24.8	-0.328
24.8167	-0.435							24.8167	-0.313
24.8333	-0.422							24.8333	-0.297
24.85	-0.407							24.85	-0.281
24.8667	-0.391							24.8667	-0.265
24.8833	-0.374							24.8833	-0.249
24.9	-0.356							24.9	-0.233
24.9167	-0.339							24.9167	-0.217
24.9333	-0.321							24.9333	-0.203
24.95	-0.304							24.95	-0.188
24.9667	-0.287							24.9667	-0.175
24.9833	-0.27							24.9833	-0.163
25	-0.254							25	-0.151
25.0167	-0.238							25.0167	-0.14
25.0333	-0.224							25.0333	-0.13
25.05	-0.209							25.05	-0.12
25.0667	-0.196							25.0667	-0.111
25.0833	-0.183							25.0833	-0.103
25.1	-0.171							25.1	-0.095
25.1167	-0.159							25.1167	-0.088
25.1333	-0.148							25.1333	-0.081
25.15	-0.138							25.15	-0.075
25.1667	-0.128							25.1667	-0.069
25.1833	-0.119							25.1833	-0.064
25.2	-0.11							25.2	-0.059
25.2167	-0.101							25.2167	-0.054
25.2333	-0.094							25.2333	-0.049
25.25	-0.086							25.25	-0.045
25.2667	-0.079							25.2667	-0.041
25.2833	-0.073							25.2833	-0.037
25.3	-0.067							25.3	-0.033
25.3167	-0.061							25.3167	-0.03
25.3333	-0.056							25.3333	-0.027
25.35	-0.051							25.35	-0.024
25.3667	-0.047							25.3667	-0.021
25.3833	-0.043							25.3833	-0.018
25.4	-0.039							25.4	-0.016
25.4167	-0.035							25.4167	-0.014
25.4333	-0.032							25.4333	-0.012
25.45	-0.029							25.45	-0.01
25.4667	-0.027							25.4667	-0.009
25.4833	-0.024							25.4833	-0.007
25.5	-0.022							25.5	-0.006
25.5167	-0.02							25.5167	-0.005
25.5333	-0.018							25.5333	-0.004
25.55	-0.016							25.55	-0.003
25.5667	-0.014							25.5667	-0.003
25.5833	-0.013							25.5833	-0.002
25.6	-0.011							25.6	-0.002
25.6167	-0.01							25.6167	-0.001
25.6333	-0.009							25.6333	-0.001
25.65	-0.008							25.65	-0.001
25.6667	-0.007							25.6667	-0.001
25.6833	-0.006							25.6833	-0.001
25.7	-0.005							25.7	-0.001
25.7167	-0.004							25.7167	-0.001
25.7333	-0.004							25.7333	-0.001
25.75	-0.003							25.75	-0.001
25.7667	-0.002							25.7667	-0.001
25.7833	-0.002							25.7833	-0.001
25.8	-0.002							25.8	-0.001
25.8167	-0.001							25.8167	-0.001
25.8333	-0.001							25.8333	-0.001
25.85	-0.001							25.85	-0.001
25.8667	0							25.8667	-0.001
25.8833	0							25.8833	-0.001
25.9	0							25.9	-0.001
25.9167	0							25.9167	-0.001
25.9333	0.001							25.9333	0
25.95	0.001							25.95	0
25.9667	0.001							25.9667	0
25.9833	0.001							25.9833	0
26	0.001							26	0
26.0167	0.001							26.0167	0
26.0333	0.001							26.0333	0
26.05	0.001							26.05	0
26.0667	0.002							26.0667	0
26.0833	0.002							26.0833	0
26.1	0.002							26.1	0
26.1167	0.002							26.1167	-0.001
26.1333	0.002							26.1333	-0.001
26.15	0.003							26.15	-0.002
26.1667	0.003							26.1667	-0.002
26.1833	0.003							26.1833	-0.002
26.2	0.003							26.2	-0.003
26.2167	0.004							26.2167	-0.003
26.2333	0.004							26.2333	-0.004
26.25	0.005							26.25	-0.004
26.2667	0.005							26.2667	-0.004
26.2833	0.005							26.2833	-0.005
26.3	0.006							26.3	-0.005
26.3167	0.006							26.3167	-0.005
26.3333	0.006							26.3333	-0.005
26.35	0.007							26.35	-0.005
26.3667	0.007							26.3667	-0.005
26.3833	0.007							26.3833	-0.005
26.4	0.007							26.4	-0.004
26.4167	0.007							26.4167	-0.004
26.4333	0.007							26.4333	-0.004
26.45	0.007							26.45	-0.003
26.4667	0.008							26.4667	-0.003
26.4833	0.008							26.4833	-0.002
26.5	0.007							26.5	-0.002
26.5167	0.007							26.5167	-0.002
26.5333	0.007							26.5333	-0.001
26.55	0.007							26.55	-0.001
26.5667	0.007							26.5667	-0.001
26.5833	0.007							26.5833	-0.001
26.6	0.007							26.6	-0.001
26.6167	0.007							26.6167	-0.001
26.6333	0.007							26.6333	0
26.65	0.006							26.65	0
26.6667	0.006							26.6667	0
26.6833	0.006							26.6833	0
26.7	0.006							26.7	0
26.7167	0.005							26.7167	0
26.7333	0.005							26.7333	0
26.75	0.005							26.75	0
26.7667	0.004							26.7667	0
26.7833	0.004							26.7833	0
26.8	0.004							26.8	0
26.8167	0.003							26.8167	0
26.8333	0.003							26.8333	0
26.85	0.003							26.85	0
26.8667	0.002							26.8667	0
26.8833	0.002							26.8833	0
26.9	0.002							26.9	0
26.9167	0.002							26.9167	-0.001
26.9333	0.002							26.9333	-0.001
26.95	0.002							26.95	-0.001
26.9667	0.002							26.9667	-0.002
26.9833	0.002							26.9833	-0.002
27	0.002							27	-0.003
27.0167	0.002							27.0167	-0.003
27.0333	0.002							27.0333	-0.004
27.05	0.002							27.05	-0.005
27.0667	0.002							27.0667	-0.005
27.0833	0.002							27.0833	-0.006
27.1	0.002							27.1	-0.007
27.1167	0.002							27.1167	-0.007
27.1333	0.002							27.1333	-0.008
27.15	0.002							27.15	-0.008
27.1667	0.002							27.1667	-0.009
27.1833	0.002							27.1833	-0.009
27.2	0.002							27.2	-0.009
27.2167	0.002							27.2167	-0.009
27.2333	0.002							27.2333	-0.009
27.25	0.002							27.25	-0.009
27.2667	0.002							27.2667	-0.009
27.2833	0.002							27.2833	-0.009
27.3	0.002							27.3	-0.009
27.3167	0.002							27.3167	-0.009
27.3333	0.002							27.3333	-0.008
27.35	0.002							27.35	-0.008
27.3667	0.002							27.3667	-0.008
27.3833	0.002							27.3833	-0.007
27.4	0.002							27.4	-0.006
27.4167	0.002							27.4167	-0.006
27.4333	0.003							27.4333	-0.005
27.45	0.003							27.45	-0.005
27.4667	0.003							27.4667	-0.004
27.4833	0.003							27.4833	-0.004
27.5	0.003							27.5	-0.003
27.5167	0.003							27.5167	-0.003
27.5333	0.003							27.5333	-0.002
27.55	0.002							27.55	-0.002
27.5667	0.002							27.5667	-0.002
27.5833	0.002							27.5833	-0.001
27.6	0.001							27.6	-0.001
27.6167	0.001							27.6167	-0.001
27.6333	0							27.6333	0
27.65	0							27.65	0
27.6667	-0.001							27.6667	0
27.6833	-0.002							27.6833	0
27.7	-0.002							27.7	0
27.7167	-0.003							27.7167	0
27.7333	-0.003							27.7333	0
27.75	-0.004							27.75	0
27.7667	-0.004							27.7667	0
27.7833	-0.005							27.7833	0
27.8	-0.005							27.8	0
27.8167	-0.006							27.8167	0
27.8333	-0.006							27.8333	0
27.85	-0.006							27.85	0
27.8667	-0.006							27.8667	0
27.8833	-0.006							27.8833	0
27.9	-0.006							27.9	0
27.9167	-0.006							27.9167	0
27.9333	-0.005							27.9333	0
27.95	-0.005							27.95	-0.001
27.9667	-0.005							27.9667	-0.001
27.9833	-0.004							27.9833	-0.001
28	-0.003							28	-0.001
28.0167	-0.003							28.0167	-0.002
28.0333	-0.002							28.0333	-0.002
28.05	-0.001							28.05	-0.002
28.0667	-0.001							28.0667	-0.003
28.0833	0							28.0833	-0.003
28.1	0.001							28.1	-0.003
28.1167	0.001							28.1167	-0.003
28.1333	0.002							28.1333	-0.003
28.15	0.002							28.15	-0.003
28.1667	0.003							28.1667	-0.003
28.1833	0.003							28.1833	-0.002
28.2	0.003							28.2	-0.002
28.2167	0.004							28.2167	-0.002
28.2333	0.004							28.2333	-0.002
28.25	0.004							28.25	-0.001
28.2667	0.004							28.2667	-0.001
28.2833	0.004							28.2833	-0.001
28.3	0.004							28.3	0
28.3167	0.004							28.3167	0
28.3333	0.004							28.3333	0
28.35	0.004							28.35	0
28.3667	0.003							28.3667	0
28.3833	0.003							28.3833	0
28.4	0.003							28.4	0
28.4167	0.003							28.4167	0
28.4333	0.003							28.4333	-0.001
28.45	0.002							28.45	-0.001
28.4667	0.002							28.4667	-0.001
28.4833	0.002							28.4833	-0.001
28.5	0.002							28.5	-0.001
28.5167	0.001							28.5167	-0.002
28.5333	-0.001							28.5333	-0.004
28.55	-0.004							28.55	-0.008
28.5667	-0.01							28.5667	-0.015
28.5833	-0.02							28.5833	-0.024
28.6	-0.033							28.6	-0.038
28.6167	-0.05							28.6167	-0.054
28.6333	-0.07							28.6333	-0.073
28.65	-0.092							28.65	-0.095
28.6667	-0.117							28.6667	-0.119
28.6833	-0.144							28.6833	-0.144
28.7	-0.172							28.7	-0.17
28.7167	-0.202							28.7167	-0.197
28.7333	-0.232							28.7333	-0.224
28.75	-0.263							28.75	-0.251
28.7667	-0.294							28.7667	-0.277
28.7833	-0.324							28.7833	-0.301
28.8	-0.351							28.8	-0.323
28.8167	-0.375							28.8167	-0.341
28.8333	-0.395							28.8333	-0.354
28.85	-0.41							28.85	-0.363
28.8667	-0.42							28.8667	-0.368
28.8833	-0.427							28.8833	-0.368
28.9	-0.429							28.9	-0.365
28.9167	-0.428							28.9167	-0.358
28.9333	-0.424							28.9333	-0.349
28.95	-0.417							28.95	-0.338
28.9667	-0.407							28.9667	-0.325
28.9833	-0.395							28.9833	-0.311
29	-0.381							29	-0.296
29.0167	-0.367							29.0167	-0.28
29.0333	-0.351							29.0333	-0.264
29.05	-0.335							29.05	-0.248
29.0667	-0.318							29.0667	-0.233
29.0833	-0.302							29.0833	-0.217
29.1	-0.285							29.1	-0.202
29.1167	-0.269							29.1167	-0.188
29.1333	-0.253							29.1333	-0.174
29.15	-0.237							29.15	-0.161
29.1667	-0.223							29.1667	-0.149
29.1833	-0.208							29.1833	-0.137
29.2	-0.195							29.2	-0.126
29.2167	-0.182							29.2167	-0.116
29.2333	-0.169							29.2333	-0.106
29.25	-0.157							29.25	-0.097
29.2667	-0.146							29.2667	-0.089
29.2833	-0.136							29.2833	-0.081
29.3	-0.126							29.3	-0.074
29.3167	-0.116							29.3167	-0.067
29.3333	-0.108							29.3333	-0.061
29.35	-0.099							29.35	-0.055
29.3667	-0.092							29.3667	-0.049
29.3833	-0.084							29.3833	-0.044
29.4	-0.078							29.4	-0.04
29.4167	-0.071							29.4167	-0.036
29.4333	-0.065							29.4333	-0.032
29.45	-0.06							29.45	-0.028
29.4667	-0.055							29.4667	-0.025
29.4833	-0.05							29.4833	-0.022
29.5	-0.046							29.5	-0.019
29.5167	-0.042							29.5167	-0.017
29.5333	-0.039							29.5333	-0.014
29.55	-0.035							29.55	-0.013
29.5667	-0.032							29.5667	-0.011
29.5833	-0.03							29.5833	-0.009
29.6	-0.027							29.6	-0.008
29.6167	-0.025							29.6167	-0.007
29.6333	-0.022							29.6333	-0.006
29.65	-0.02							29.65	-0.005
29.6667	-0.018							29.6667	-0.004
29.6833	-0.016							29.6833	-0.004
29.7	-0.015							29.7	-0.003
29.7167	-0.013							29.7167	-0.003
29.7333	-0.011							29.7333	-0.002
29.75	-0.01							29.75	-0.002
29.7667	-0.008							29.7667	-0.002
29.7833	-0.007							29.7833	-0.001
29.8	-0.006							29.8	-0.001
29.8167	-0.005							29.8167	-0.001
29.8333	-0.004							29.8333	-0.001
29.85	-0.003							29.85	-0.001
29.8667	-0.002							29.8667	0
29.8833	-0.002							29.8833	0
29.9	-0.001							29.9	0
29.9167	-0.001							29.9167	0
29.9333	0							29.9333	0
29.95	0							29.95	0
29.9667	0							29.9667	0
29.9833	0							29.9833	0
30	0.001							30	0
30.0167	0.001							30.0167	0
30.0333	0.001							30.0333	0
30.05	0.001							30.05	0
30.0667	0.001							30.0667	-0.001
30.0833	0.001							30.0833	-0.001
30.1	0.001							30.1	-0.001
30.1167	0.002							30.1167	-0.001
30.1333	0.002							30.1333	-0.002
30.15	0.002							30.15	-0.002
30.1667	0.002							30.1667	-0.002
30.1833	0.002							30.1833	-0.002
30.2	0.002							30.2	-0.003
30.2167	0.002							30.2167	-0.003
30.2333	0.002							30.2333	-0.003
30.25	0.003							30.25	-0.003
30.2667	0.003							30.2667	-0.003
30.2833	0.003							30.2833	-0.003
30.3	0.003							30.3	-0.003
30.3167	0.003							30.3167	-0.003
30.3333	0.003							30.3333	-0.002
30.35	0.003							30.35	-0.002
30.3667	0.003							30.3667	-0.002
30.3833	0.003							30.3833	-0.002
30.4	0.003							30.4	-0.001
30.4167	0.003							30.4167	-0.001
30.4333	0.003							30.4333	-0.001
30.45	0.003							30.45	-0.001
30.4667	0.003							30.4667	-0.001
30.4833	0.004							30.4833	0
30.5	0.004							30.5	0
30.5167	0.004							30.5167	0
30.5333	0.004							30.5333	0
30.55	0.004							30.55	0
30.5667	0.004							30.5667	0
30.5833	0.004							30.5833	0
30.6	0.004							30.6	0
30.6167	0.004							30.6167	0
30.6333	0.004							30.6333	0
30.65	0.004							30.65	0.001
30.6667	0.004							30.6667	0.001
30.6833	0.004							30.6833	0.001
30.7	0.004							30.7	0.002
30.7167	0.004							30.7167	0.002
30.7333	0.004							30.7333	0.003
30.75	0.005							30.75	0.004
30.7667	0.005							30.7667	0.004
30.7833	0.005							30.7833	0.005
30.8	0.005							30.8	0.006
30.8167	0.005							30.8167	0.006
30.8333	0.005							30.8333	0.007
30.85	0.005							30.85	0.008
30.8667	0.005							30.8667	0.008
30.8833	0.005							30.8833	0.009
30.9	0.005							30.9	0.01
30.9167	0.005							30.9167	0.01
30.9333	0.005							30.9333	0.011
30.95	0.005							30.95	0.011
30.9667	0.005							30.9667	0.011
30.9833	0.005							30.9833	0.011
31	0.005							31	0.012
31.0167	0.004							31.0167	0.012
31.0333	0.004							31.0333	0.012
31.05	0.004							31.05	0.012
31.0667	0.004							31.0667	0.012
31.0833	0.004							31.0833	0.012
31.1	0.004							31.1	0.011
31.1167	0.004							31.1167	0.011
31.1333	0.003							31.1333	0.011
31.15	0.003							31.15	0.01
31.1667	0.003							31.1667	0.01
31.1833	0.002							31.1833	0.01
31.2	0.002							31.2	0.01
31.2167	0.001							31.2167	0.009
31.2333	0.001							31.2333	0.009
31.25	0.001							31.25	0.009
31.2667	0							31.2667	0.009
31.2833	0							31.2833	0.009
31.3	0							31.3	0.009
31.3167	-0.001							31.3167	0.009
31.3333	-0.001							31.3333	0.01
31.35	-0.002							31.35	0.01
31.3667	-0.002							31.3667	0.01
31.3833	-0.003							31.3833	0.011
31.4	-0.003							31.4	0.011
31.4167	-0.003							31.4167	0.012
31.4333	-0.004							31.4333	0.013
31.45	-0.004							31.45	0.013
31.4667	-0.004							31.4667	0.014
31.4833	-0.004							31.4833	0.015
31.5	-0.005							31.5	0.016
31.5167	-0.005							31.5167	0.016
31.5333	-0.005							31.5333	0.017
31.55	-0.005							31.55	0.018
31.5667	-0.005							31.5667	0.018
31.5833	-0.005							31.5833	0.019
31.6	-0.005							31.6	0.02
31.6167	-0.005							31.6167	0.02
31.6333	-0.004							31.6333	0.021
31.65	-0.004							31.65	0.021
31.6667	-0.004							31.6667	0.021
31.6833	-0.003							31.6833	0.022
31.7	-0.003							31.7	0.022
31.7167	-0.003							31.7167	0.022
31.7333	-0.002							31.7333	0.022
31.75	-0.002							31.75	0.022
31.7667	-0.001							31.7667	0.022
31.7833	0							31.7833	0.022
31.8	0							31.8	0.021
31.8167	0.001							31.8167	0.021
31.8333	0.001							31.8333	0.021
31.85	0.002							31.85	0.021
31.8667	0.002							31.8667	0.02
31.8833	0.003							31.8833	0.02
31.9	0.003							31.9	0.02
31.9167	0.003							31.9167	0.02
31.9333	0.004							31.9333	0.02
31.95	0.004							31.95	0.02
31.9667	0.004							31.9667	0.02
31.9833	0.004							31.9833	0.02
32	0.004							32	0.02
32.0167	0.004							32.0167	0.02
32.0333	0.004							32.0333	0.02
32.05	0.003							32.05	0.021
32.0667	0.003							32.0667	0.021
32.0833	0.003							32.0833	0.021
32.1	0.003							32.1	0.021
32.1167	0.002							32.1167	0.022
32.1333	0.002							32.1333	0.022
32.15	0.002							32.15	0.022
32.1667	0.001							32.1667	0.022
32.1833	0.001							32.1833	0.022
32.2	0							32.2	0.022
32.2167	0							32.2167	0.022
32.2333	0							32.2333	0.022
32.25	-0.001							32.25	0.022
32.2667	-0.001							32.2667	0.022
32.2833	-0.001							32.2833	0.021
32.3	-0.002							32.3	0.021
32.3167	-0.002							32.3167	0.021
32.3333	-0.002							32.3333	0.02
32.35	-0.002							32.35	0.02
32.3667	-0.002							32.3667	0.019
32.3833	-0.002							32.3833	0.019
32.4	-0.003							32.4	0.018
32.4167	-0.003							32.4167	0.018
32.4333	-0.003							32.4333	0.018
32.45	-0.002							32.45	0.017
32.4667	-0.002							32.4667	0.017
32.4833	-0.002							32.4833	0.017
32.5	-0.002							32.5	0.017
32.5167	-0.002							32.5167	0.017
32.5333	-0.001							32.5333	0.017
32.55	-0.001							32.55	0.017
32.5667	-0.001							32.5667	0.017
32.5833	-0.001							32.5833	0.018
32.6	-0.001							32.6	0.018
32.6167	0							32.6167	0.018
32.6333	0							32.6333	0.018
32.65	0							32.65	0.019
32.6667	0							32.6667	0.019
32.6833	0							32.6833	0.018
32.7	-0.001							32.7	0.017
32.7167	-0.004							32.7167	0.013
32.7333	-0.01							32.7333	0.006
32.75	-0.019							32.75	-0.004
32.7667	-0.031							32.7667	-0.018
32.7833	-0.047							32.7833	-0.035
32.8	-0.065							32.8	-0.055
32.8167	-0.085							32.8167	-0.078
32.8333	-0.108							32.8333	-0.103
32.85	-0.133							32.85	-0.129
32.8667	-0.159							32.8667	-0.157
32.8833	-0.187							32.8833	-0.185
32.9	-0.215							32.9	-0.213
32.9167	-0.244							32.9167	-0.241
32.9333	-0.272							32.9333	-0.269
32.95	-0.299							32.95	-0.295
32.9667	-0.324							32.9667	-0.318
32.9833	-0.346							32.9833	-0.337
33	-0.364							33	-0.351
33.0167	-0.378							33.0167	-0.361
33.0333	-0.388							33.0333	-0.366
33.05	-0.394							33.05	-0.367
33.0667	-0.396							33.0667	-0.364
33.0833	-0.395							33.0833	-0.358
33.1	-0.391							33.1	-0.349
33.1167	-0.384							33.1167	-0.338
33.1333	-0.375							33.1333	-0.325
33.15	-0.365							33.15	-0.31
33.1667	-0.352							33.1667	-0.294
33.1833	-0.339							33.1833	-0.278
33.2	-0.325							33.2	-0.262
33.2167	-0.31							33.2167	-0.245
33.2333	-0.294							33.2333	-0.228
33.25	-0.279							33.25	-0.212
33.2667	-0.263							33.2667	-0.196
[truncated: 5,704 more rows]

## Sheet: Fig 4c
Figure 4c: FP assay results using compounds TH152 (21) and LY223982 (20) for selectivity screening within all human Atg8 familiy proteins
		LY228392
	log10 concentration [M]	LC3A				LC3B				LC3C				GABARAP				GABARAPL1				GABARAPL2
	-3.5	15.2505	11.7647	11.329	3.92157	27.38	18.8828	30.2124	28.6389	43.1312	40.6428	40.4355	34.6293	56.4769	55.7597	57.1941	59.1663	61.2323	69.0394	65.0593	63.8347	69.697	67.4242	68.9394	73.8636
	-4	23.9651	17.8649	16.9935	12.6362	37.4508	31.4713	39.3391	43.4304	73.4059	72.1617	71.747	71.1249	74.4061	74.0475	75.1233	74.0475	82.2044	82.0513	83.429	81.8982	87.1212	80.303	86.7424	84.8485
	-4.5	33.5512	30.5011	30.9368	32.244	49.4099	45.6334	54.4453	54.4453	81.2856	86.677	84.1887	79.212	84.2671	82.1156	84.805	86.0601	88.6338	90.0115	89.8584	87.4091	88.6364	85.6061	93.9394	87.1212
	-5	61.4379	77.5599	62.3094	58.8235	73.9575	72.3839	80.8812	79.3076	92.4832	95.1788	95.3862	93.3126	95.0247	91.6181	97.1762	96.2797	97.5124	97.6655	95.6755	95.6755	92.0455	88.6364	95.0758	96.2121
	-5.5	78.8671	80.61	78.8671	74.9455	90.0079	84.9725	97.561	94.0991	94.9715	96.2157	99.5334	94.9715	98.0726	94.8454	100.403	96.9969	99.8086	100.421	98.584	94.2977	100.758	95.4545	103.03	100.758
	-6	88.0174	91.5033	93.2462	90.6318	94.0991	91.2667	105.429	99.4493	97.0451	100.57	99.9482	102.436	96.8176	95.0247	100.762	102.196	101.186	101.186	98.584	97.5124	92.4242	89.7727	101.515	103.409
	-6.5	92.3747	94.9891	97.1678	86.7102	93.155	92.8403	100.079	99.1345	91.239	90.4095	90.8243	89.7875	93.7696	90.1838	93.2317	91.7974	96.747	95.6755	96.747	93.5323	82.197	86.3636	89.0152	92.0455
	-7	101.089	95.8606	93.6819	89.7603	92.5256	94.0991	106.688	99.1345	100.57	98.704	99.1187	92.8979	97.714	96.2797	102.196	99.3277	100.115	100.421	99.0432	99.9617	89.0152	93.9394	95.4545	96.9697
	-7.5	95.8606	93.2462	101.089	96.732	96.3021	96.9315	102.911	98.5051	99.3261	95.3862	98.0819	98.2893	97.3554	99.3277	104.348	98.9691	100.421	102.411	97.9717	99.1963	94.3182	95.0758	103.03	97.7273
	-8	95.4248	100.654	93.6819	97.1678	98.8198	92.5256	104.799	103.855	100.156	96.423	98.704	102.436	98.4312	97.714	100.583	100.762	99.3494	102.717	97.0532	100.115	92.0455	101.136	96.9697	102.652
	-8.5	100.218	98.4749	98.9107	102.397	91.5814	91.5814	103.855	98.5051	97.8745	94.7641	96.6304	98.704	96.1004	97.3554	99.5069	96.8176	98.584	98.1248	97.3594	99.3494	89.0152	92.0455	103.03	89.0152
		TH152
	log10 concentration [M]	LC3A				LC3B				LC3C				GABARAP				GABARAPL1				GABARAPL2
	-3.5	16.9522	16.2308	9.01713	3.24617	5.22696	1.65062	6.60248	11.5543	19.6537	17.9691	15.5358	11.7922	6.47572	7.13989	8.63429	10.7929	12.2578	12.5396	10.1444	7.18563	15.4589	21.9002	32.8502	25.1208
	-4	23.8052	27.7728	15.8702	10.8206	15.956	18.4319	23.3838	18.9821	50.5381	45.8587	48.6664	46.0459	22.9141	19.9253	28.8917	24.7406	30.4333	31.4195	29.5879	26.0655	44.4444	43.8003	53.7842	57.0048
	-4.5	40.3968	45.4463	36.0685	29.5762	38.7895	39.3398	43.1912	47.3177	71.5021	72.0636	76.3687	74.6841	50.1453	47.6546	52.4699	48.8169	65.2342	56.9215	57.9077	55.9352	73.752	73.1079	75.0403	77.2947
	-5	79.7115	85.4824	71.4157	74.3012	78.6795	79.2297	89.1334	88.033	93.0276	94.7122	94.8994	95.6481	88.9996	85.5127	92.3205	91.9884	92.9905	91.2998	95.2448	93.4132	94.686	90.8213	95.0081	104.992
	-5.5	90.532	94.4995	92.3354	92.3354	90.5089	85.8322	98.2118	94.9106	93.7763	94.3379	97.5199	95.8353	94.6451	91.9884	100.623	97.7999	96.2311	98.3445	98.9081	98.7672	97.2625	94.0419	105.958	102.093
	-6	102.435	103.156	95.2209	98.4671	92.7098	95.4608	102.063	101.238	96.0225	101.076	101.638	98.4558	98.298	99.6264	101.287	99.7924	98.6263	98.7672	99.1899	98.7672	96.2963	93.0757	104.026	99.5169
	-6.5	94.8602	102.795	92.3354	90.8927	91.0591	89.9587	97.9367	96.8363	90.0328	92.0917	90.5943	93.2148	94.479	92.8186	96.6376	97.7999	96.2311	93.5541	95.6675	93.2723	86.9565	89.8551	99.1948	93.0757
	-7	102.074	100.271	99.1885	98.4671	91.6094	98.762	103.439	102.063	99.2045	96.9584	97.5199	97.8942	96.3055	97.7999	100.955	96.9697	99.049	98.3445	97.64	97.4991	90.4992	100.483	104.992	96.9404
	-7.5	103.877	100.271	96.6637	94.4995	90.2338	98.4869	99.3122	100.138	99.9532	98.8301	99.3917	101.825	97.3018	97.3018	101.453	101.785	101.021	101.867	99.049	98.0627	99.839	95.9742	100.161	104.026
	-8	101.353	101.353	90.1713	94.4995	98.762	98.2118	100.413	102.613	96.2096	99.0173	101.263	99.2045	99.9585	97.966	101.619	100.457	97.0764	96.0902	96.0902	101.162	94.686	94.3639	101.127	98.5507
	-8.5	95.9423	95.2209	93.4175	99.9098	94.9106	100.413	100.413	103.439	94.3379	96.2096	95.0866	96.0225	96.1395	97.7999	97.966	99.2943	95.6675	98.9081	96.9355	97.3582	91.4654	99.5169	96.2963	101.127

## Sheet: Fig 4e
Figure 4e: NMR titration experiments raw data: Titration of the TH152 into 15N-labelled LC3B
LC3B:TH152 (21) at molar ratio 1:2
LC3B Residue, Nr	CSP, ppm		Statistics on column	3D Mapping code
M01	0.02	estimated	W/O 5 biggest
P02	0.02	estimated	SD=0,095
S03	0.02	estimated	2xSD=0,190
E04	0.02	estimated	SE=0,0087
K05	0.02241		CO=0,02
T06	0.0204
F07	0.13371			Light green
K08	0.04919
Q09	0.00263
R10	0.02452
R11	0.02689
T12	0.02144
F13	0.01733
E14	0.01293
Q15	0.01585
R16	0.02098
V17	0.02167
E18	0.01341
D19	0.0276
V20	0.01809
R21	0.02828
L22	0.07742
I23	0.06307
R24	0.05984
E25	0.07492
Q26	0.09546			Light green
H27	0.04092
P28	0.02	estimated
T29	0.01541
K30	0.04239
I31	0.1121			Light green
P32	0.15	estimated		Light green
V33	0.19428			Orange
I34	0.26816			Orange
I35	0.11312			Light green
E36	0.14293			Light green
R37	0.10749			Light green
Y38	0.06122
K39	0.1084			Light green
G40	0.06	estimated
E41	0.01518
K42	0.06082
Q43	0.03689
L44	0.08033
P45	0.17	estimated		Light green
V46	0.26988			Orange
L47	0.39144			Orange
D48	0.34784			Orange
K49	0.16225			Light green
T50	0.29931			Blue
K51	0.3134			Blue
F52	0.30321			Blue
L53	0.26004			Blue
V54	0.19045			Blue
P55	0.15	estimated		Blue
D56	0.08825			Blue
H57	0.10434			Blue
V58	0.31292			Blue
N59	0.559			Blue
M60	0.04165
S61	0.16261			Light green
E62	0.1047			Light green
L63	0.16345			Light green
I64	0.1792			Light green
K65	0.16215			Light green
I66	0.10301			Blue
I67	0.05342			Blue
R68	0.28102			Blue
R69	0.14716			Blue
R70	0.12202			Blue
L71	0.09525			Light green
Q72	0.01931
L73	0.103			Light green
N74	0.03904
A75	0.01345
N76	0.01235
Q77	0.0447
A78	0.0401
F79	0.02554
F80	0.04263
L81	0.19594			Orange
L82	0.3479			Orange
V83	0.35049			Orange
N84	0.20018			Orange
G85	0.34026			Orange
H86	0.22528			Orange
S87	0.28773			Orange
M88	0.09622			Light green
V89	0.26304			Orange
S90	0.27213			Orange
V91	0.28	estimated		Blue
S92	0.28277			Blue
T93	0.30375			Orange
P94	0.26	estimated		Orange
I95	0.21793			Orange
S96	0.23753			Orange
E97	0.07941
V98	0.08149
Y99	0.06824
E100	0.11737			Light green
S101	0.07177
E102	0.02385
K103	0.08403
D104	0.03889
E105	0.03748
D106	0.04324
G107	0.02098
F108	0.04206
L109	0.03515
Y110	0.10324			Light green
M111	0.13397			Light green
V112	0.33674			Orange
Y113	0.14831			Light green
A114	0.03513
S115	0.0188
Q116	0.0274
E117	0.088
T118	0.04453
F119	0.05121

## Sheet: Supplementary Fig S2b
Supplementary Figure S2b: Protein titration of the different LC3/GABARAPs with the Cy5-labelled p62-LIR
	protein conc. [µM]	LC3A				LC3B				LC3C				GABARAP				GABARAPL1				GABARAPL2				LC3A-K49A
	56234.1	127.33	123.57	124.96	123.9	125.23	124.11	125.49	123.55	158.9	159.34	160.48	159.43	148.3	147.93	148.93	148.92	147.7	148.22	150.03	148.51	150.33	140.26	145.56	145.08	125.71	125.51	125.46	123.3
	31622.8	118.59	118.8	118.41	117.66	118.67	119.63	119.2	118.48	154.4	152.7	148.02	150.08	142.27	144.07	142.85	144.01	153.46	148.27	149.74	145.38	133.48	133.04	131.8	132.18	120.61	118.66	117.84	119.25
	17782.8	107.56	109.53	109.41	109.38	111.6	113.59	112.11	112.56	136.31	135.56	136.68	135.93	134.95	136.85	136.5	135.02	138.94	141.39	142.68	139.64	116.28	116.85	113.02	114.57	117.71	113.01	111.49	113.13
	10000	95.71	98.06	96.79	97.26	100.05	103.62	103.28	102.28	122.17	119.67	121.83	117.04	126.65	127.07	127.07	125.14	131.47	131.48	131.45	132.01	97.72	98.31	104.26	90.88	102.27	102.89	104.31	100.25
	3162.28	72.63	75.53	73.06	76.2	79.16	77.05	79.34	77.97	86.07	83.23	83.02	84.51	97.24	96.82	97.17	97.94	105.8	105.09	107.1	105.32	68.28	68.56	68.76	68.47	78.94	79.98	79.09	79.89
	1778.28	65.38	65.89	64.85	65.95	68.98	69.29	68.11	67.45	69.41	72.29	68.8	68.82	81.12	82.33	81.77	81.8	91.36	88.19	95.18	84.54	59.69	60.62	59.77	58.08	70.34	70.49	67.42	69.21
	1000	61.47	60.71	57.28	59.16	61	61.57	60.57	60.59	54.05	59.13	58.59	60.86	71.59	70.51	70.69	69.42	74.96	76.03	75.85	79.32	52.9	55.73	52.51	55.28	61.93	61.6	62.27	61.86
	316.228	52.64	53.39	52.38	51.41	50.29	51.26	50.33	51.07	49.78	49.77	50.93	48.31	54.38	53.7	55.63	54.4	54.84	57.38	55.77	57.06	53.02	43.1	48.5	47.76	53.88	53.59	52.79	51.14
	100	50.51	50.37	48.58	48.39	47.91	49.89	49.08	46.91	47.98	44.07	47.47	44.91	48.99	46.65	48.75	47.84	48.09	47.27	48.18	48.32	54.49	35.95	45.86	46.46	53.03	52.23	47.69	49.16
	31.6228	49.59	53.5	48.62	52.33	45.23	47.03	44.78	48.29	42.79	46.59	43.51	44.89	46.69	47.04	44.43	45.7	46.48	44.27	42.7	51.26	49.91	44.73	44.79	46.96	51.72	46.8	49.2	46.85
	10	48.77	47.58	47.09	46.65	44.41	47.27	47.26	45.21	44.23	43.19	46.3	44.45	45.14	45.25	45.85	44.77	42.82	44.83	42.9	44.33	50.3	52.09	42.86	44.92	49.83	47.24	49.07	45.21

[truncated: 18 more sheets: Suplementary Fig S2c, Supplementary Fig S2d, Supplementary Fig S3g, Supplementary Fig S4a, Supplementary Fig S4b, Supplementary Fig S4d, Supplementary Fig S5d, Supplementary Fig S8a, Supplementary Fig S8b, Supplementary Fig S8c, Supplementary Fig S8d, Supplementary Fig S8e, Supplementary Fig S8f, Supplementary Fig S10c, Supplementary Fig S10g-h, Supplementary Fig S10i, Supplementary Fig S12a, Supplementary Fig S12b]
